# Supplementary material for: Transcription factor JUNB is required for transformation of EpCAM-positive hepatocellular carcinoma (HCC) cells into CD90-positive HCC cells in vitro
Source: Cell Death Dis. 2025 Apr 19;16(1):319. doi: 10.1038/s41419-025-07602-3 (PMC12009367; doi:10.1038/s41419-025-07602-3)
Supplement: Supplementary file 9 — Supplementary Table S1 [file 41419_2025_7602_MOESM9_ESM.xlsx]

## Sheet: Supplementary Table 1
Supplementary Table 1 RNA-Seq analysis of human HCC cell lines after co-culture with fibroblasts
Gene_ID	Cont Huh7	Cont Huh1	Cont Patient HCC	Lx2+Huh7	Lx2+Huh1	Lx2+Patient HCC	Tig3+Huh7	Tig3+Huh1	Tig3+Patient HCC
ENSG00000008382_MPND	5.86661	6.73535	5.01523	6.64234	6.74378	4.09546	6.24543	7.31466	5.31809
ENSG00000177485_ZBTB33	9.49037	10.4063	6.36733	8.50405	9.52497	5.86651	9.08776	10.7902	7.37685
ENSG00000186063_AIDA	15.5175	14.6241	8.55248	12.2733	15.3715	6.14478	13.6823	17.929	8.63821
ENSG00000154305_MIA3	10.6614	13.7505	7.19997	11.8981	13.5541	6.61081	13.2897	15.3309	6.60269
ENSG00000143742_SRP9	154.265	179.894	83.7303	159.065	186.689	81.6646	186.34	208.191	84.1167
ENSG00000090971_NAT14	4.68808	6.02067	0.229762	5.47376	6.66493	0.419372	6.42048	7.14739	0.932502
ENSG00000136560_TANK	9.83534	10.0665	5.66543	9.62988	11.1958	4.68836	10.5446	12.6776	5.00268
ENSG00000255501_CARD18	1.02614	1.01509	0.478631	1.0152	1.29868	0.525789	1.11457	1.31471	0.462512
ENSG00000136940_PDCL	10.1356	10.846	6.94736	10.1676	9.85366	5.75142	11.1586	12.8029	5.95289
ENSG00000127955_GNAI1	1.58404	1.76455	1.13525	1.64567	1.70983	0.838599	1.82326	2.08705	0.83184
ENSG00000286523_	0.941389	0.986534	0	1.05077	0.946611	0	0.928471	1.54226	0
ENSG00000277702_	28.407	33.4022	0	25.6459	26.9603	0.432936	25.5657	53.2135	0
ENSG00000158615_PPP1R15B	13.24	13.9758	8.06623	14.2028	14.0046	9.21659	13.2516	14.3495	8.85832
ENSG00000128272_ATF4	157.924	167.075	90.5223	177.731	160.019	99.3794	174.847	173.796	95.1078
ENSG00000143771_CNIH4	9.27216	10.0033	7.95054	10.3318	9.66022	7.64536	9.48591	10.582	7.56193
ENSG00000134333_LDHA	192.43	239.908	87.5812	263.482	193.884	75.324	201.688	214.62	76.2776
ENSG00000233223_MPDU1-AS1	2.66897	4.76932	0.683759	3.71272	3.05837	1.06313	3.59393	3.14592	1.40956
ENSG00000188060_RAB42	1.19208	2.57045	0	1.89115	1.63779	0.040076	1.61716	1.58768	0.038191
ENSG00000282826_FRG1CP	8.53646	11.8437	2.42655	8.60407	8.83375	3.52118	9.71463	10.2709	2.56045
ENSG00000136193_SCRN1	25.3045	37.9839	0.120291	25.3969	26.1259	1.23503	27.4165	31.7046	3.5889
ENSG00000136425_CIB2	3.69968	6.97945	0.425549	4.15923	4.40869	0.604125	6.03072	5.26009	0.575705
ENSG00000172071_EIF2AK3	1.74289	2.41111	1.19987	1.91965	1.82134	1.07854	2.04843	2.15497	1.04055
ENSG00000241627_UBQLN4P1	2.10536	2.28457	1.26235	2.26196	1.94301	1.43366	2.01573	2.39255	1.75657
ENSG00000155903_RASA2	3.78987	3.81258	2.4087	3.48567	3.46772	3.02622	3.25054	4.01034	3.07416
ENSG00000150961_SEC24D	8.13264	15.813	4.07946	8.57728	11.4059	3.48596	9.44177	11.9547	4.33185
ENSG00000115966_ATF2	18.2646	27.0228	10.0254	16.3567	22.0301	10.0217	18.685	22.3311	10.192
ENSG00000154269_ENPP3	0.581447	1.36797	0.093632	0.524297	0.785258	0.094945	0.654112	0.795681	0.067859
ENSG00000138674_SEC31A	27.3605	46.257	11.7282	24.5482	31.1155	9.65102	31.5706	31.3252	12.0232
ENSG00000241878_PISD	4.69809	9.07106	2.67638	4.90855	6.92947	2.96413	5.00107	5.96334	2.6963
ENSG00000156103_MMP16	1.16603	3.03711	0.2103	1.07818	2.14166	0.198018	1.09437	1.79486	0.297569
ENSG00000100934_SEC23A	40.1236	77.2459	25.9693	36.7885	53.3494	20.9667	40.3171	51.304	20.9038
ENSG00000106927_AMBP	433.659	716.026	266.54	398.847	544.985	300.417	424.798	560.559	210.127
ENSG00000054523_KIF1B	6.32099	8.54696	5.00975	6.78426	7.33852	4.20247	6.47278	7.50278	4.19525
ENSG00000107263_RAPGEF1	14.8935	22.1273	8.42661	16.0743	18.896	7.29402	13.1135	17.868	7.4653
ENSG00000142655_PEX14	8.22717	10.3494	7.31986	8.93651	8.62997	6.63623	7.8624	8.62613	6.50387
ENSG00000163631_ALB	1328.1	3152.11	0.530107	1781.61	1959.54	0.241894	1449.59	1614.34	0.179289
ENSG00000117000_RLF	6.87401	11.1963	4.24639	7.33914	7.2565	4.5279	6.64083	7.48545	4.30079
ENSG00000162378_ZYG11B	4.3651	5.31695	3.55736	3.99409	4.65803	3.32632	4.10325	4.3492	3.09487
ENSG00000113924_HGD	43.2256	59.1594	23.0232	36.3509	48.6106	19.3577	32.3846	42.9948	16.9726
ENSG00000115268_RPS15	260.932	398.765	145.13	242.162	307.121	134.7	244.342	236.155	131.692
ENSG00000164466_SFXN1	20.2261	25.402	14.5121	18.3622	19.8909	13.1718	17.9262	18.7549	12.5285
ENSG00000118873_RAB3GAP2	4.0382	4.61527	2.81334	4.02181	4.4053	3.04215	4.06664	4.5392	3.01532
ENSG00000117448_AKR1A1	24.4793	27.3004	17.7159	22.7535	25.1558	19.619	24.5434	26.8624	18.7524
ENSG00000172845_SP3	7.87558	8.78907	5.02291	7.43232	8.42454	4.79856	7.95718	9.53259	4.59883
ENSG00000126934_MAP2K2	18.3227	22.3043	11.4041	19.7164	19.8585	10.3649	17.3757	21.0937	11.2463
ENSG00000134532_SOX5	1.3638	1.88299	0.254849	1.32242	1.31403	0.191733	1.0994	1.86297	0.174769
ENSG00000153823_PID1	7.57159	17.2863	0.32411	10.8342	10.0467	0.27388	9.81168	16.3031	0.287095
ENSG00000180815_MAP3K15	0.845571	1.88522	0.046876	1.20903	1.29503	0	1.15397	1.75436	0.060397
ENSG00000136720_HS6ST1	5.8228	10.116	1.44436	6.34738	8.17178	2.50283	6.03959	8.94549	2.54409
ENSG00000118804_STBD1	1.0426	1.94816	0.567361	1.03148	1.19956	0.49313	1.25379	1.96196	0.352449
ENSG00000179833_SERTAD2	7.85669	12.4466	5.40653	7.64418	8.59517	4.67397	7.62345	11.81	4.22998
ENSG00000174912_METTL15P1	1.54403	2.21475	0.957262	1.59478	1.54554	0.970688	1.5633	1.88243	0.504558
ENSG00000163479_SSR2	41.3155	43.7691	33.7311	38.6902	40.4266	30.8171	41.3282	41.6968	30.3595
ENSG00000162813_BPNT1	19.3072	23.2126	14.2267	18.6778	18.7064	12.1749	20.2916	20.161	11.3199
ENSG00000288670_	6.02724	6.59376	1.76143	4.45766	5.21381	2.14336	5.67552	6.27254	1.45895
ENSG00000106823_ECM2	0.607572	1.04684	0.370201	0.452283	0.310475	0.206466	0.332515	0.648259	0.05366
ENSG00000235560_ZNF747-DT	0.616518	1.16974	0.297838	0.606459	0.342844	0.251679	0.247702	0.562449	0.191872
ENSG00000289944_	0.960426	1.96243	0.166557	1.10221	0.986014	0.506678	0.415559	1.11516	0.080474
ENSG00000110244_APOA4	0.932351	1.63163	0.247287	1.07	0.731969	0	0.431887	1.2736	0
ENSG00000117010_ZNF684	1.63901	1.71382	1.37832	1.5227	1.53355	1.45713	1.19996	1.69162	0.793474
ENSG00000260668_	2.62123	2.78509	0.984909	1.00274	2.10551	1.16518	0.327646	2.87445	0.475869
ENSG00000244184_PELP1-DT	1.19646	1.08965	0.192669	0	0.5703	0	0.192284	0.992303	0
ENSG00000225422_RBMS1P1	2.72176	2.52114	1.02268	1.68193	1.94047	1.51565	1.09915	2.83613	1.74842
ENSG00000185670_ZBTB3	1.20628	1.35858	0.571094	0.80293	1.12696	0.854867	0.841358	1.26056	0.84093
ENSG00000162755_KLHDC9	0.797377	1.04657	0	0.269146	0.260835	0	0.369364	0.925841	0
ENSG00000166557_TMED3	6.79467	7.81109	5.42463	5.80899	6.04098	5.41046	5.74104	7.99551	4.94318
ENSG00000264610_MIR4685	2.33843	3.7269	0	0	1.30039	0	0	4.07275	0
ENSG00000121691_CAT	34.9392	38.5363	19.8193	30.7327	32.1153	17.0826	23.1016	38.0556	17.2366
ENSG00000168952_STXBP6	7.62142	9.21696	1.87055	5.56497	6.63091	2.95307	4.49375	9.4031	2.04567
ENSG00000125356_NDUFA1	60.3631	62.9148	34.3455	55.1998	55.2004	38.5508	49.5828	68.7531	38.1984
ENSG00000129515_SNX6	24.8963	27.9641	19.2437	22.4266	27.3159	19.762	22.2283	30.0773	21.329
ENSG00000153250_RBMS1	13.6277	16.3742	5.86011	8.72889	12.2657	5.2681	10.4006	16.8346	7.18676
ENSG00000166035_LIPC	21.5588	25.9114	7.32329	12.3708	23.1688	7.33363	14.0173	30.9805	6.75978
ENSG00000187231_SESTD1	4.99404	6.03527	2.78282	3.783	4.98004	2.66822	3.98683	6.32429	2.40401
ENSG00000267138_	0	0.763076	0	1.09895	0.532506	0.820908	0.269312	1.66778	0
ENSG00000269425_	0	1.53618	0.651899	1.65925	1.28641	0.661042	0	2.68598	0
ENSG00000272779_BMS1P20	0.575741	0.917597	0.162248	1.15629	0.800421	0.411308	0.404809	1.08631	0.313567
ENSG00000163608_NEPRO	7.25957	10.1172	7.21634	8.16013	9.94051	8.58214	9.18768	10.9695	8.16486
ENSG00000196187_TMEM63A	3.13349	7.36271	3.5058	5.59989	7.46427	4.56176	5.90147	8.52563	4.30471
ENSG00000187987_ZSCAN23	0.344033	1.25328	0.304703	0.733243	1.12057	0.589864	0.91228	1.48371	0.588882
ENSG00000234678_ELF3-AS1	1.27482	3.69411	1.06143	2.59354	3.36739	2.25198	2.26528	4.64246	1.40439
ENSG00000274177_	5.86733	12.0786	4.13363	10.3107	13.8669	9.85028	10.5197	18.3089	7.58939
ENSG00000037042_TUBG2	3.89947	10.6189	4.29791	8.81772	11.8865	7.03253	9.19604	12.3758	6.92194
ENSG00000108352_RAPGEFL1	0.970472	2.15194	0.681732	1.43657	2.20564	1.5112	1.56643	2.53127	1.56267
ENSG00000104957_YJU2B	3.05476	7.15654	3.16116	4.88505	6.85068	4.80825	5.38013	7.32641	4.93661
ENSG00000244754_N4BP2L2	2.3509	3.85698	1.79265	2.9272	3.46058	2.77937	3.08548	4.03203	2.52309
ENSG00000134285_FKBP11	8.60954	12.3987	8.18221	12.234	14.2094	11.9432	9.79535	14.3241	8.84622
ENSG00000279457_WASH9P	4.79319	9.44932	5.53321	7.95299	10.1481	8.51523	5.97691	10.058	7.10818
ENSG00000284740_	0	1.04253	0.245784	0.500465	0.727518	0.124615	0.122646	0.632928	0
ENSG00000253194_	0.089046	1.5138	0.351313	0.817537	0.89133	0.35624	0.500872	1.18901	0.242487
ENSG00000275580_	0.249384	1.72233	0.421669	1.0017	1.10946	0.285055	0.420826	1.44781	0.54329
ENSG00000171236_LRG1	6.27014	51.2346	15.3474	42.3867	40.447	18.9072	23.1094	34.8762	15.3834
ENSG00000266217_CTSLP2	0.204761	0.870242	0	0.70497	1.13867	0	0	0.713249	0
ENSG00000184925_LCN12	0.873846	2.57576	0.349524	2.13511	2.6335	1.15994	0.792785	2.38929	0.798325
ENSG00000102543_CDADC1	1.16952	2.84028	1.36539	1.96533	2.81051	1.55164	1.5976	2.61888	1.36491
ENSG00000272267_	0.117176	2.30327	0.066042	0.739613	2.54129	0.200905	0.26364	2.44898	0.191454
ENSG00000101190_TCFL5	3.42396	6.51511	3.1028	4.44311	7.11844	4.1951	4.00292	6.67796	3.46146
ENSG00000183137_CEP57L1	1.03479	1.78349	1.04282	1.24229	1.63353	1.1501	1.07292	1.6057	0.758368
ENSG00000140367_UBE2Q2	18.9578	19.5833	14.4839	19.8468	18.1563	13.6999	19.6208	24.7758	15.8317
ENSG00000074181_NOTCH3	6.03696	7.20701	0.347984	4.38918	4.57792	0.59791	5.41191	11.3408	2.08297
ENSG00000213639_PPP1CB	18.0468	19.2444	13.8365	17.0171	16.5281	14.1054	18.9642	24.2608	15.2008
ENSG00000145390_USP53	1.67441	2.10907	1.08833	1.80539	1.92235	1.57435	2.32421	3.42583	1.54442
ENSG00000176182_MYPOP	5.48902	7.45971	3.83713	7.32485	7.00403	5.00959	8.4248	10.4246	5.83994
ENSG00000102786_INTS6	2.77047	3.0075	2.35291	3.00163	2.8175	2.56304	3.31239	3.65748	2.63539
ENSG00000135974_C2orf49	7.1107	8.22677	6.68938	8.22092	7.73275	6.80326	7.72283	9.2756	6.69358
ENSG00000267244_LOC100288123	0.394502	0.593814	0.296463	0.716844	0.69471	0.112733	0.480788	1.14515	0.286478
ENSG00000239799_ITIH4-AS1	0	0.651029	0	0.703185	0.90863	0	0.919069	1.66003	0
ENSG00000279569_	0.889948	2.40506	0.915942	2.55333	2.84029	1.48164	2.54645	4.91954	1.01154
ENSG00000132613_MTSS2	13.8213	30.6274	11.9999	27.4839	32.0055	14.2425	26.3397	51.3426	13.8196
ENSG00000129219_PLD2	3.80672	6.26216	2.67249	6.783	6.16503	3.6451	6.68665	8.27784	4.23746
ENSG00000221869_CEBPD	37.8893	69.9718	26.8752	71.9539	61.4904	39.4788	58.2823	84.321	52.7825
ENSG00000176018_LYSMD3	9.67964	15.8788	7.01577	10.5896	12.0736	7.11417	12.4159	21.3858	6.46417
ENSG00000112246_SIM1	0.156618	1.22957	0	0.44935	0.532247	0.039782	0.861379	1.87912	0
ENSG00000175538_KCNE3	0.537988	2.14357	0.277949	1.23482	1.1219	0.384337	1.18523	3.09729	0.293005
ENSG00000167549_CORO6	0.336929	0.994418	0.189898	0.38667	0.458004	0.192561	0.737014	1.13017	0.285448
ENSG00000105520_PLPPR2	5.71854	9.55923	5.25134	7.15682	7.67602	5.01507	8.84565	11.3622	6.79283
ENSG00000169692_AGPAT2	40.7342	75.5654	33.209	56.8555	56.1285	35.9398	75.351	89.8896	41.1085
ENSG00000138760_SCARB2	10.536	13.9225	9.72815	9.64637	12.0466	9.65531	12.6859	16.1324	10.3116
ENSG00000289119_	0	0.556616	0	0	0.194215	0	0.392892	1.01378	0
ENSG00000227850_SEPTIN2P1	0	0.952431	0	0	0.498485	0	0.504211	1.56122	0
ENSG00000267681_	1.07568	2.00011	0.606266	0.925861	1.49545	0.922153	3.02527	3.43469	0.292924
ENSG00000266712_MIR3149	0	1.03276	0	0	0	0	1.09347	2.25719	0
ENSG00000102921_N4BP1	4.16291	5.09264	4.59939	4.88418	4.6989	4.68752	5.70579	6.88457	4.27571
ENSG00000155980_KIF5A	0.289892	0.90304	0.304495	0.59733	0.454315	0.271111	0.68189	1.01744	0.150708
ENSG00000160058_BSDC1	8.82036	13.8732	8.05387	10.4659	9.15774	7.79747	10.7036	13.368	7.89995
ENSG00000187608_ISG15	6.23446	22.2454	3.04182	9.93138	7.4514	2.7654	12.1429	35.6542	4.05431
ENSG00000167772_ANGPTL4	0.554137	10.7365	0.918585	3.9653	2.75526	0.484363	5.20713	13.3603	1.49125
ENSG00000099860_GADD45B	14.4899	48.4724	12.165	27.0223	11.9608	10.7829	29.1631	64.5812	13.3994
ENSG00000001561_ENPP4	4.01294	6.07267	3.72063	4.42595	4.28929	3.0381	4.65125	6.55552	3.76562
ENSG00000138771_SHROOM3	2.01266	2.80791	1.60455	2.40353	1.9465	1.37366	2.28388	3.14299	1.76021
ENSG00000251155_SEPTIN14P4	1.30122	3.22598	0	0.995549	0.482404	0.495781	0.975893	5.0362	0.472458
ENSG00000260075_NSFP1	0.548442	1.98126	0	0.755291	0	0.062689	0.555284	2.2288	0
ENSG00000135631_RAB11FIP5	4.65217	7.15336	3.51751	5.73252	3.85199	3.85428	5.16927	8.45423	4.07139
ENSG00000013441_CLK1	7.34706	15.9812	5.06505	10.7658	8.39932	8.48807	12.4333	11.6245	8.50092
ENSG00000163516_ANKZF1	5.39337	16.9668	5.05139	11.2262	10.8943	8.80904	12.2091	13.4301	8.14984
ENSG00000275318_LOC100419515	0.43965	1.4014	0.123896	0.756834	0.733465	0.62817	0.741892	0.893343	0.478895
ENSG00000121310_ECHDC2	1.91023	3.69631	1.06091	3.04033	2.9387	2.67753	3.01167	3.72362	2.52119
ENSG00000131067_GGT7	7.73529	17.682	5.46499	12.6907	13.8741	10.9276	14.3093	13.9783	12.1046
ENSG00000044446_PHKA2	6.49408	13.2785	5.39447	11.2767	8.51396	7.75744	9.55683	10.1816	7.3925
ENSG00000247095_MIR210HG	0.381856	4.61052	0.117392	4.3823	2.54819	0.476155	2.96799	3.10364	0.983136
ENSG00000253931_LINC02990	0	1.73328	0.167169	1.19137	0.824699	0	1.33468	1.03316	0.646156
ENSG00000130158_DOCK6	2.42454	5.59185	2.49979	4.25163	3.19273	2.74917	4.87321	5.23244	3.41565
ENSG00000105404_RABAC1	1.75564	3.99725	1.17798	3.16616	2.0456	1.48118	3.00959	3.49455	2.59534
ENSG00000129521_EGLN3	1.9065	5.3436	1.39566	4.46395	3.38777	0.864167	5.67007	5.26698	1.05028
ENSG00000268204_	0.191402	1.42356	0.107877	0.768805	0.957942	0	1.50725	1.44455	0.208487
ENSG00000142273_CBLC	0.75024	2.28513	0.112759	1.6072	1.66883	0	1.57547	1.74222	0
ENSG00000274114_ALOX15P1	0.272094	1.40421	0.043816	0.802963	0.864632	0.04443	0.874566	1.06062	0.105851
ENSG00000166415_WDR72	4.64876	23.9469	1.52751	12.4629	16.8402	1.09716	19.6697	20.1704	0.789285
ENSG00000214193_SH3D21	2.13035	4.62178	0.804185	4.16194	3.17385	1.78949	3.0654	4.72854	1.74848
ENSG00000242861_	3.4774	8.62115	0.783965	5.58709	4.38323	3.44483	4.95518	7.80612	2.02017
ENSG00000136866_ZFP37	0.723379	1.76642	0.271804	0.859301	0.860998	0.493208	0.970827	1.29672	0.248826
ENSG00000165152_PGAP4	1.89004	4.63429	0	2.41935	2.57103	0.049855	2.30616	3.51127	0.490934
ENSG00000159592_GPBP1L1	16.9644	22.5339	14.0576	18.161	17.5881	14.8006	17.839	20.0378	15.3102
ENSG00000167110_GOLGA2	7.62181	15.3657	5.54371	9.82888	9.19216	6.24792	12.3148	12.914	6.74203
ENSG00000174516_PELI3	1.66448	4.21389	0.833886	2.1932	2.62828	1.24488	2.88965	3.4358	1.49969
ENSG00000101199_ARFGAP1	14.7926	36.0123	10.4835	17.9569	23.3481	14.0206	22.7376	29.5192	14.2651
ENSG00000237886_NALT1	0.485999	2.58189	0.068479	1.25493	2.1621	0.486075	1.16181	2.82149	0.661726
ENSG00000182087_TMEM259	29.4403	53.6514	23.1693	37.5076	51.2409	27.063	38.1179	59.5829	30.9783
ENSG00000100201_DDX17	34.0473	64.1884	22.8237	37.8235	63.9229	28.7614	39.3645	69.7795	30.9948
ENSG00000196268_ZNF493	0.381157	1.20731	0.137812	0.643761	1.23177	0.287711	0.582509	1.31934	0.289843
ENSG00000087095_NLK	4.46601	8.17825	3.5659	4.36818	7.77046	4.42804	5.46185	9.11395	4.07231
ENSG00000267751_BSG-AS1	3.52318	10.525	2.82029	4.21911	9.82456	3.9104	6.14627	11.3238	3.50396
ENSG00000212864_RNF208	3.42317	14.352	3.18081	6.31751	12.605	3.91281	8.69071	16.6507	2.92252
ENSG00000129422_MTUS1	17.8848	30.3902	14.5501	19.1568	26.8347	17.3957	22.358	28.0616	18.8829
ENSG00000147535_PLPP5	6.96227	15.2547	5.54241	9.75066	13.8244	7.68836	12.4566	15.3001	7.66944
ENSG00000265808_SEC22B	10.5229	15.5809	7.80721	10.5912	13.7286	8.66145	13.0931	17.4517	9.70256
ENSG00000160209_PDXK	4.69344	8.88707	2.43534	5.54957	7.50991	3.13526	6.49905	9.24781	4.13861
ENSG00000134744_TUT4	3.65553	5.2969	3.42449	4.0809	5.22887	3.43267	4.52698	5.31427	3.02707
ENSG00000123562_MORF4L2	96.884	162.309	78.5078	97.8657	158.107	73.9673	122.907	166.935	74.9346
ENSG00000140931_CMTM3	3.71992	14.3551	0	6.87799	15.0551	0.472445	12.1185	18.2068	0.675329
ENSG00000033178_UBA6	5.04223	7.32607	2.94152	5.48634	7.62147	3.30611	5.92696	7.54609	2.82705
ENSG00000134265_NAPG	8.05458	11.2727	6.50849	9.07804	10.9169	7.04526	9.85689	11.4976	6.33647
ENSG00000116747_RO60	3.62018	4.94277	2.80741	3.19509	4.66938	2.46043	3.7524	5.02965	3.05196
ENSG00000184007_PTP4A2	31.8951	42.1055	25.7311	29.606	39.3259	22.9988	32.9316	41.6698	23.9213
ENSG00000115839_RAB3GAP1	4.11278	5.34554	3.03075	3.53215	5.04591	2.86422	3.76882	5.54342	3.02616
ENSG00000083814_ZNF671	0.388303	1.45615	0	0.733978	1.37182	0.026109	0.462527	1.64432	0.074641
ENSG00000105556_MIER2	7.05119	15.7264	2.76877	8.967	16.1321	2.71079	9.4093	18.538	3.82877
ENSG00000067900_ROCK1	11.83	18.4131	8.28518	13.0666	18.7799	7.90179	12.4972	21.9741	7.64115
ENSG00000087460_GNAS	29.7746	59.2598	14.6635	30.1079	57.997	15.0393	36.1137	59.0723	16.5899
ENSG00000153132_CLGN	7.57586	22.6599	0.644507	7.9397	22.4159	1.04567	10.5166	23.6009	1.12104
ENSG00000148248_SURF4	112.384	183.53	79.8793	112.985	184.585	67.5354	114.653	184.546	70.8119
ENSG00000102038_SMARCA1	47.3737	114.089	31.5153	58.1024	99.7426	25.067	57.7665	99.0409	25.7811
ENSG00000145365_TIFA	3.62055	6.24362	2.37179	3.78524	5.94527	2.18838	4.24362	5.74454	2.4158
ENSG00000131149_GSE1	10.0603	16.8092	6.91432	11.0126	15.0865	7.43183	12.0233	16.0161	7.36471
ENSG00000118046_STK11	7.4715	14.5929	3.6537	9.19451	14.8578	4.7306	9.35289	14.5863	5.39571
ENSG00000213096_ZNF254	1.29353	4.9568	0.764904	1.38715	3.5023	0.533247	2.42133	3.73019	0.727594
ENSG00000067208_EVI5	4.68773	8.4704	3.70219	4.73108	6.41683	3.2751	5.32839	6.91404	3.31211
ENSG00000172007_RAB33B	2.60134	5.43698	2.45002	2.92646	3.95911	2.19095	3.71581	4.68963	2.38614
ENSG00000285407_	0.258392	1.31171	0.064726	0.329488	1.02181	0	0.74286	0.833393	0.093819
ENSG00000181789_COPG1	48.5695	74.5415	43.8978	51.9319	62.8598	35.0731	63.3563	71.2553	39.0632
ENSG00000143702_CEP170	7.55943	10.3044	6.39298	7.53283	8.99815	5.46262	9.64081	10.8839	5.85634
ENSG00000170681_CAVIN4	0.338536	1.43879	0.26419	0.358629	1.15852	0.14883	1.23042	1.66302	0.170195
ENSG00000166313_APBB1	2.04832	5.4409	0.682181	2.11921	4.05576	0.798171	4.01507	5.20708	1.03106
ENSG00000279970_	1.17391	2.45157	0.684445	1.16139	1.62076	0.647775	1.95815	2.67907	0.617301
ENSG00000013375_PGM3	5.74815	9.34817	5.76872	6.0877	7.32675	4.88167	7.90581	8.34705	5.05133
ENSG00000005483_KMT2E	5.33953	8.52559	5.40835	6.08052	6.85525	5.34289	7.36449	8.16156	5.32239
ENSG00000140836_ZFHX3	1.42239	1.74146	1.35919	1.31337	1.78274	1.38238	1.73418	1.8318	1.10894
ENSG00000132432_SEC61G	83.0408	110.15	83.6331	74.8932	114.911	71.7397	101.302	109.336	69.5098
ENSG00000197557_TTC30A	1.29216	2.22356	1.48822	1.41845	2.31191	1.5412	1.86446	2.67452	0.979133
ENSG00000267283_	2.58853	6.32577	1.06988	3.16872	6.62158	3.35329	5.43578	5.10946	3.66547
ENSG00000138686_BBS7	2.38918	3.12969	1.84462	2.14094	2.83924	2.59999	2.79822	3.11611	2.44202
ENSG00000176868_	0.505524	1.16904	0.23464	0.477776	0.892973	0.679804	0.735967	1.0013	0.485867
ENSG00000232220_	1.14434	2.43174	0.859952	1.53216	2.75758	1.96203	1.93102	2.43595	0.623243
ENSG00000158301_GPRASP2	1.24083	1.98916	0.51531	1.14921	1.88848	1.34367	1.15101	1.81988	0.829925
ENSG00000107862_GBF1	6.03809	6.7786	6.13917	6.28669	6.90752	5.87092	7.38318	6.82681	5.70985
ENSG00000153936_HS2ST1	10.5262	16.7915	11.4789	16.5953	16.7398	10.1482	22.6654	16.6022	8.92365
ENSG00000119397_CNTRL	0.924113	1.76431	0.378425	1.3671	1.96726	0.561157	2.03453	1.47537	0.401068
ENSG00000238184_CD81-AS1	0.47087	1.00061	0	0.480343	1.16378	0	1.53029	1.03272	0.170967
ENSG00000266028_SRGAP2	2.31034	3.08629	1.99836	2.71666	3.21337	2.22725	3.65149	3.24067	2.19566
ENSG00000100592_DAAM1	4.21002	4.32915	2.63176	3.45729	4.74938	2.49649	5.38008	4.50353	2.33803
ENSG00000080618_CPB2	3.44428	8.90585	0.217202	4.31212	7.08549	0.096359	7.49205	5.9848	0.091826
ENSG00000125848_FLRT3	8.45456	14.6305	3.11834	7.84779	13.3269	3.26866	14.9836	14.1295	3.03025
ENSG00000243364_EFNA4	9.37045	15.2071	3.18326	9.7963	10.8501	4.32833	15.3791	13.9355	5.87246
ENSG00000089177_KIF16B	4.45359	5.55205	2.71585	4.69215	4.41966	2.59896	5.84325	5.05001	2.60167
ENSG00000184432_COPB2	16.255	19.3178	12.6056	16.4984	16.5881	11.7775	21.5684	18.3234	11.9276
ENSG00000129968_ABHD17A	7.35677	10.3897	4.76612	7.872	10.7154	6.50879	9.91079	11.5515	6.90128
ENSG00000185246_PRPF39	11.1576	15.0582	7.66451	13.2749	16.8557	10.113	15.0035	15.2761	10.3511
ENSG00000215883_CYB5RL	1.08459	1.30604	0.570539	1.12024	1.46764	1.02278	1.31165	1.47972	0.689156
ENSG00000135775_COG2	3.34613	3.73542	2.55888	3.22267	3.96747	3.07497	4.25351	4.09917	3.16313
ENSG00000198718_TOGARAM1	2.0459	2.33203	1.52862	1.88015	2.14467	1.87262	2.47795	2.55754	1.71622
ENSG00000237991_RPL35P1	1.96238	2.78007	2.21205	3.25303	3.8801	1.24615	3.43409	4.05074	1.66254
ENSG00000117394_SLC2A1	6.15985	12.0271	6.70981	10.8208	15.7911	5.31207	13.283	14.6019	7.91878
ENSG00000279949_	0.432965	1.68677	0.976099	1.1594	1.92617	0.32993	1.46122	2.01088	0.471613
ENSG00000101191_DIDO1	8.69134	9.5573	7.80483	10.2672	10.6122	8.45579	9.70919	10.6558	7.90584
ENSG00000289562_	1.65892	4.36016	0.590519	4.50906	4.95248	1.2974	3.04491	3.85237	1.23637
ENSG00000142733_MAP3K6	2.13885	3.17535	1.12292	3.17755	3.51935	1.23914	3.09833	3.81021	2.09042
ENSG00000138642_HERC6	0.670088	0.860303	0.456352	0.913204	1.0558	0.494666	0.800945	1.08602	0.577839
ENSG00000157379_DHRS1	2.46151	4.36475	1.30465	4.37768	4.31503	1.84468	3.96115	5.79189	1.7579
ENSG00000000971_CFH	0.501452	1.8003	0	1.56289	1.85513	0.024134	0.991664	2.43928	0.017249
ENSG00000160305_DIP2A	2.50976	3.109	1.37487	3.18984	3.62613	1.80302	2.73765	4.03072	1.60323
ENSG00000170946_DNAJC24	2.17255	2.70807	1.02835	2.6336	2.9916	1.37603	2.5287	3.63642	1.18836
ENSG00000188895_MSL1	16.2291	19.0967	12.0547	18.1577	20.0362	13.4055	17.7169	22.4937	14.2651
ENSG00000102908_NFAT5	2.08901	4.2574	2.53421	2.61661	3.58466	3.2065	3.19612	3.82548	2.70892
ENSG00000133247_KMT5C	1.52027	5.06129	1.46616	2.55891	3.87014	2.99275	4.02862	3.68731	1.96877
ENSG00000277443_MARCKS	49.6148	126.024	80.8002	64.0516	121.662	72.4028	103.476	104.423	70.2036
ENSG00000254701_	0.41443	5.57759	2.4915	0.317076	4.45563	3.15806	4.19601	4.17039	1.65522
ENSG00000227945_PTPRK-AS1	0.429126	0.911902	0.725584	0.738719	0.954545	0.981014	1.0862	1.12109	0.467432
ENSG00000240616_RPS6P25	0.107855	0.916779	0.607887	0.618891	1.07961	0.49313	0.970675	0.876622	0.234966
ENSG00000258651_SEC23A-AS1	0	1.71438	1.27316	1.11103	2.15345	0.553292	0.907581	1.49877	0.527263
ENSG00000171984_SHLD1	1.10768	2.03999	2.03938	1.10171	2.46391	0.88628	1.53686	2.2293	1.12611
ENSG00000286507_	0	0.419505	0	0	1.02462	0	0.444167	0.611246	0
ENSG00000004487_KDM1A	6.344	8.67245	6.99729	6.85617	11.4136	6.94446	9.69737	9.54881	7.03018
ENSG00000088305_DNMT3B	1.41969	3.57785	2.73772	1.81779	5.74171	2.44084	4.03897	5.50379	1.9426
ENSG00000144485_HES6	2.02309	2.98305	2.79242	2.13223	4.27054	2.69001	3.06552	4.07484	2.42854
ENSG00000104221_BRF2	4.03824	5.96277	4.65243	3.13505	7.8598	3.66554	4.67653	6.89535	3.68716
ENSG00000047932_GOPC	13.0566	15.0397	13.5585	12.0634	17.0807	13.3103	14.9433	16.1115	13.4246
ENSG00000185475_TMEM179B	12.6592	19.9479	17.1722	13.4201	18.196	15.6962	14.9654	24.1035	14.7241
ENSG00000127831_VIL1	6.82542	26.9434	21.7485	7.10754	20.508	13.8102	8.24475	39.3534	11.2732
ENSG00000102996_MMP15	5.37711	24.9397	16.0343	8.29358	20.5073	13.9489	10.3822	30.3093	15.3489
ENSG00000163602_RYBP	4.44445	10.122	7.73477	4.45619	9.18759	7.02738	5.21401	13.0283	7.05962
ENSG00000247240_UBL7-DT	0.804946	2.37336	1.92813	0.993066	2.59625	1.93217	1.33568	3.38804	1.22752
ENSG00000157851_DPYSL5	0	1.2527	0.980623	0.03941	1.54044	0.889705	0.09014	2.12652	0.685761
ENSG00000091409_ITGA6	11.5234	41.5054	34.4888	13.0583	43.7687	26.9784	14.0913	62.1731	24.683
ENSG00000233369_GTF2IP4	11.1547	26.8153	19.4529	8.61982	29.4616	21.4122	13.4792	50.8728	17.7995
ENSG00000109220_CHIC2	3.07523	10.2195	6.93297	2.70324	10.9885	7.85289	5.15253	17.4735	6.55694
ENSG00000153815_CMIP	3.97758	8.63619	6.66976	4.28127	8.54545	6.1138	5.1695	14.515	5.4158
ENSG00000275410_HNF1B	0	5.31475	2.70898	0	5.65651	2.60324	0	10.2531	2.17638
ENSG00000197977_ELOVL2	5.78567	24.5464	15.3695	5.15399	22.0943	10.5442	5.82599	36.1728	9.91593
ENSG00000164741_DLC1	1.04045	7.78531	1.82676	1.223	8.06521	2.32088	1.01441	12.7617	2.8024
ENSG00000101004_NINL	0.896397	13.4051	3.06149	1.70432	13.154	5.75008	1.86634	21.2202	5.62531
ENSG00000172733_PURG	0	1.16206	0.096693	0.098443	1.00174	0.465734	0.024125	2.14139	0.373747
ENSG00000168591_TMUB2	4.8723	10.816	6.88976	5.41687	11.1766	8.20466	5.94613	14.6736	6.98942
ENSG00000269837_IPO5P1	1.006	4.0974	1.73249	1.25073	4.66196	2.74698	1.60328	6.13241	2.43512
ENSG00000110911_SLC11A2	4.54454	8.68631	6.07921	5.35591	8.11247	6.45358	6.06706	10.4397	6.58546
ENSG00000272688_	0.338342	2.23684	1.05941	0.949158	2.04876	1.37507	0.845835	3.36107	1.31038
ENSG00000125875_TBC1D20	3.79651	10.4704	7.32171	5.80617	10.5286	7.87722	5.72867	13.9336	8.34272
ENSG00000099625_CBARP	0.702904	3.4168	1.34696	1.39151	3.12707	1.66715	1.60126	5.16214	2.16295
ENSG00000032444_PNPLA6	4.29234	10.7971	6.94653	6.1543	10.1743	7.21137	6.71719	16.0374	8.9583
ENSG00000158863_FHIP2B	1.29276	9.1399	3.83482	2.43178	10.6051	5.64402	3.30228	17.9785	6.89254
ENSG00000129946_SHC2	0.34891	11.8219	5.87766	2.51375	12.7412	7.73262	3.68527	23.272	9.14244
ENSG00000198792_TMEM184B	4.97363	11.1157	7.88765	5.5242	11.8136	7.80223	6.23833	16.7672	9.15387
ENSG00000273456_	0.234864	1.12295	0.463304	0.47169	0.914251	0.73826	0.462377	1.09081	0.511658
ENSG00000068308_OTUD5	17.4277	35.3368	22.428	17.1394	29.0745	26.0903	21.648	36.6487	25.2321
ENSG00000155962_CLIC2	0.227256	2.86735	1.28084	0.521612	1.89565	1.5261	0.830884	3.06747	1.42336
ENSG00000142784_WDTC1	2.90711	9.35352	4.96931	3.85318	7.2559	5.94384	4.25308	9.63516	6.12509
ENSG00000049089_COL9A2	0.344523	22.0449	0.258904	0.153761	10.4522	0.875116	0.30145	25.0907	1.14668
ENSG00000259126_	0	1.91908	0	0	1.00441	0	0	2.09716	0
ENSG00000146950_SHROOM2	0.019634	1.12651	0	0	0.578674	0.044885	0	1.13986	0.160399
ENSG00000123096_SSPN	0	1.59301	0.067065	0	0.846983	0.095208	0.013386	2.07242	0.272186
ENSG00000219607_PPP1R3G	0.038908	2.23237	0.24122	0.245586	1.10347	0.378023	0.196967	2.73318	0.508573
ENSG00000260265_LINC02562	0.234296	3.65114	1.32052	0.179257	1.91094	0.446347	0.439294	4.08064	0.595489
ENSG00000064309_CDON	0.238901	1.33371	0.538592	0.162644	0.792612	0.467464	0.327975	1.31643	0.445473
ENSG00000159753_CARMIL2	0.062995	1.30519	0.449729	0.036148	0.852432	0.384031	0.082679	1.37755	0.240164
ENSG00000255337_TMEM123-DT	0.466334	1.23871	0.394248	0.133795	0.777982	0.666296	0.39346	1.48903	0.507961
ENSG00000235106_BRD3OS	1.58533	3.39766	2.26051	1.63277	3.58668	2.40063	2.5761	4.23214	2.76
ENSG00000214078_CPNE1	27.3019	55.9025	38.3873	35.6179	66.3007	44.2419	37.9584	63.8163	45.0103
ENSG00000189229_	0.126491	0.833265	0.470526	0.333879	1.13953	0.563876	0.441126	1.26308	0.647574
ENSG00000167470_MIDN	15.1234	54.4171	25.3495	22.1977	65.9683	29.6691	31.0906	67.6449	35.3222
ENSG00000006118_TMEM132A	2.57311	20.1747	7.06366	4.8495	27.2734	10.5856	9.66972	31.2674	13.6878
ENSG00000075213_SEMA3A	0.897462	3.46245	1.8956	0.529978	3.19797	1.42421	1.33309	3.28803	2.16395
ENSG00000185022_MAFF	1.46657	4.7664	2.90113	1.61708	4.54153	3.1226	2.5233	4.90821	2.94438
ENSG00000137693_YAP1	16.7462	34.3772	27.0471	17.0179	34.563	24.8986	20.8811	37.0033	24.2146
ENSG00000152904_GGPS1	3.47357	6.70628	3.7245	3.08701	6.38385	4.72092	3.50261	7.45157	4.98332
ENSG00000105136_ZNF419	0.745412	3.17874	1.22631	0.89014	2.92406	1.8998	0.940557	3.61407	2.24932
ENSG00000196436_NPIPB15	0.029041	7.62151	1.34217	0.066657	6.94433	3.61824	0.098011	7.75554	3.19496
ENSG00000132386_SERPINF1	1.34909	127.976	32.0875	1.39344	104.942	41.9441	1.21416	137.784	43.3508
ENSG00000006016_CRLF1	0.163146	32.5021	8.45953	0.156026	24.5563	8.82681	0.244713	39.3384	12.025
ENSG00000100092_SH3BP1	0.296966	5.74965	1.59935	0.624814	4.73407	1.86694	0.705277	6.57055	2.21041
ENSG00000090661_CERS4	1.49068	19.1542	6.60933	1.89324	19.0109	8.01971	1.90057	25.2934	8.70328
ENSG00000223768_LINC00205	0.908844	5.49077	2.16807	0.654919	5.00705	2.23472	0.867873	7.09238	2.63609
ENSG00000237248_LINC00987	0.029924	2.00307	0.303583	0.17171	1.76393	0.547272	0.033664	2.81437	1.01046
ENSG00000142459_EVI5L	0.141604	2.42097	0.420817	0.251151	2.09034	0.485576	0.173783	2.64563	1.0096
ENSG00000116117_PARD3B	0.314361	1.56415	0.492642	0.228781	1.32177	0.490787	0.379524	1.79833	0.868583
ENSG00000177706_FAM20C	0	1.96743	0.611784	0.146555	2.11269	0.419658	0.089788	2.6319	1.16497
ENSG00000146966_DENND2A	0	2.40178	0.456896	0.071564	2.72216	0.481124	0.052613	3.2039	1.18868
ENSG00000075151_EIF4G3	7.61617	15.4633	10.4062	8.54581	15.6353	10.1875	8.27017	17.513	11.3867
ENSG00000187049_TMEM216	4.89464	8.16587	5.85616	4.63177	8.69098	5.64383	4.78183	10.2697	7.34259
ENSG00000169905_TOR1AIP2	3.07727	4.47304	3.47842	2.8694	4.86284	3.4295	3.08201	5.75161	4.06425
ENSG00000178665_ZNF713	0.261449	1.04503	0.406984	0.228608	1.20467	0.455384	0.378159	1.47449	0.813678
ENSG00000267648_	0	0.492071	0	0	0.824131	0	0	1.07547	0.302677
ENSG00000170961_HAS2	0.171246	1.88015	0.428962	0.021836	2.13737	0.456727	0.149836	3.68949	1.22282
ENSG00000281741_	0.222452	1.33936	0.167169	0	1.73187	0.508541	0.083417	2.7551	0.726925
ENSG00000141699_RETREG3	4.71981	9.74645	5.4617	4.6608	10.0976	6.29108	6.26222	12.3623	7.10533
ENSG00000121989_ACVR2A	1.3888	5.38401	1.73474	0.890251	5.41313	2.1166	1.40754	6.76982	2.41226
ENSG00000037637_FBXO42	2.09547	3.78689	2.09962	1.66488	4.04365	2.15978	2.16594	4.49183	2.59466
ENSG00000278276_	0	1.055	0	0.28488	0.828251	0	0	1.44113	0.540783
ENSG00000075240_GRAMD4	2.58439	10.3366	4.69451	3.06039	8.33011	4.00773	3.90736	11.5252	7.9432
ENSG00000173480_ZNF417	1.89609	3.03818	2.30969	2.15847	3.02719	1.97504	2.27067	3.32011	2.74824
ENSG00000162337_LRP5	15.5818	60.788	27.9645	18.7359	46.9537	22.8226	19.3202	84.1272	22.8293
ENSG00000174469_CNTNAP2	0.182268	2.35534	0.416468	0.090455	1.55052	0.450463	0.12192	3.56916	0.48293
ENSG00000184304_PRKD1	0.194366	8.27538	2.25354	0.127463	5.38888	2.12646	0.124947	11.2518	1.22493
ENSG00000110057_UNC93B1	2.23592	12.3633	3.29194	2.35655	9.13513	4.30304	3.20836	14.4378	3.70297
ENSG00000198520_ARMH1	0.024522	1.64142	0.193489	0	1.2	0.308319	0.027586	2.27777	0.186973
ENSG00000197410_DCHS2	0.004843	1.67239	0.207451	0	1.10961	0.149467	0.010897	2.31119	0.226841
ENSG00000123104_ITPR2	1.06145	3.93805	1.44494	1.06505	3.50935	1.37902	0.476335	4.97697	1.43419
ENSG00000229728_	0.336149	1.96439	0.568374	0	1.86932	0.384231	0	2.73214	0.549232
ENSG00000275160_RPL7AP45	1.50668	3.49279	0.926383	0.78596	2.89443	1.09594	0.770442	4.29403	0.895184
ENSG00000185787_MORF4L1	50.4962	61.9473	53.4369	49.9954	63.5705	49.0633	50.338	70.7554	52.3079
ENSG00000286369_LOC105369363	0.079798	0.847862	0.179901	0	0.710008	0	0.089771	1.2045	0.173842
ENSG00000084093_REST	4.82785	7.66258	5.50975	4.52696	7.17208	4.61665	5.36368	8.93123	5.39892
ENSG00000184351_KRTAP19-1	0	0.906392	0.274743	0	0.813238	0	0	1.132	0
ENSG00000174485_DENND4A	5.49078	10.5061	6.56603	5.70873	9.29116	5.80741	6.3564	11.578	5.65829
ENSG00000145348_TBCK	0.610898	2.10557	0.780997	0.641237	2.00517	0.9282	0.829721	2.45667	0.981913
ENSG00000099910_KLHL22	1.22581	6.47496	1.85551	1.70823	5.68708	2.24183	2.0291	7.56381	2.06007
ENSG00000188153_COL4A5	0.006796	6.67207	0.873317	0.054595	5.5404	1.07977	0.11468	8.34862	1.24365
ENSG00000078747_ITCH	2.94584	5.23738	3.06407	3.07476	4.96877	3.7017	3.27741	6.46336	3.41422
ENSG00000272674_PCDHB16	0.31514	2.5671	0.402599	0.337553	2.26655	0.81649	0.590873	3.48836	0.663656
ENSG00000275713_H2BC9	0	1.48431	0	0	1.16529	0.399201	0	2.02756	0.380421
ENSG00000152804_HHEX	26.3268	60.7713	33.8591	34.7657	54.2562	37.4419	34.5111	72.5764	33.2066
ENSG00000181458_TMEM45A	1.28974	9.15	2.99852	2.59025	6.91819	3.31699	2.73559	11.2002	3.20485
ENSG00000174165_ZDHHC24	1.79005	7.01753	1.50291	1.77097	5.05274	1.76387	2.49984	7.9841	1.73468
ENSG00000240771_ARHGEF25	0.285494	9.83327	0.482724	0.737194	7.09139	1.00618	2.00733	12.0165	1.32166
ENSG00000129757_CDKN1C	0	0.933229	0.036669	0	0.687426	0	0.073192	1.20869	0.106303
ENSG00000255031_	1.40132	24.0353	1.42916	3.59929	20.4836	2.44077	4.87947	31.7668	2.61669
ENSG00000228275_ARMCX3-AS1	0	1.22456	0	0	0.732467	0	0	1.72053	0
ENSG00000136931_NR5A1	0	1.1054	0.026653	0	0.710034	0	0.0266	1.50998	0.077266
ENSG00000215788_TNFRSF25	0.208171	4.14217	0.255988	0.542963	2.58889	0.584052	0.574822	5.14182	0.68026
ENSG00000110719_TCIRG1	4.66719	36.8378	5.71588	7.61147	27.5348	6.67849	9.19819	52.8262	9.74714
ENSG00000134574_DDB2	2.09937	6.99276	2.49794	2.44755	5.374	2.93291	2.86782	8.97655	2.88568
ENSG00000123411_IKZF4	1.37361	2.79313	1.45493	1.45409	3.20031	1.73251	1.54527	3.97352	1.59941
ENSG00000228857_ACTR3-AS1	0.153085	0.975926	0.172562	0.175685	1.13507	0.349963	0.287027	1.59973	0.277917
ENSG00000269220_LINC00528	0	1.34928	0.168407	0	1.7447	0.341538	0	2.47194	0.203419
ENSG00000242516_LINC00960	0	0.819218	0	0.014045	0.925584	0.055956	0.096375	1.36417	0.159971
ENSG00000158555_GDPD5	0.325798	1.62697	0.293799	0.392591	2.00199	0.391019	0.503957	2.43995	0.514576
ENSG00000173933_RBM4	0.703352	6.09655	0.639834	1.51525	7.49328	1.5515	1.8879	9.81436	1.12904
ENSG00000133121_STARD13	0.538736	1.48214	0.368705	0.60723	1.51935	0.846719	0.584419	2.05532	0.54491
ENSG00000213047_DENND1B	0.470502	1.07124	0.47526	0.53295	1.1757	0.712411	0.549924	1.61763	0.552436
ENSG00000275022_MIR6753	0.983851	7.31746	0	2.82275	12.0366	3.37373	1.66021	14.8507	0
ENSG00000164300_SERINC5	7.49331	12.302	8.00813	9.14311	12.6516	8.97115	8.44881	14.4846	7.31466
ENSG00000161654_LSM12	7.6119	12.9018	8.52197	8.70594	13.5052	9.49972	8.09716	17.1053	7.41711
ENSG00000196660_SLC30A10	1.27124	5.82202	0.849906	2.75686	8.41498	1.28272	3.23502	12.6737	0.974079
ENSG00000279141_LINC01451	0	0.704676	0	0.163099	1.18547	0.027074	0.213172	1.81516	0.077402
ENSG00000164743_C8orf48	0	0.965846	0	0.326007	1.5797	0.194821	0.447399	2.44078	0.185656
ENSG00000247498_GPRC5D-AS1	0.892743	1.74733	0.767984	0.781886	2.53452	0.778755	1.18932	3.10972	0.690939
ENSG00000111199_TRPV4	0	2.25576	0	0	3.17147	0	0	5.07518	0
ENSG00000184697_CLDN6	0.092784	26.0755	0.679827	0	40.7617	0.318167	0.260949	63.1851	0.353732
ENSG00000145242_EPHA5	0	1.65632	0	0.018832	2.26303	0.028134	0.00923	3.33425	0.035748
ENSG00000197565_COL4A6	0.017383	1.88393	0.107772	0.039899	2.31037	0.178827	0.019556	3.83494	0.132545
ENSG00000286491_LOC105373044	0	0.411121	0	0	0.64552	0	0	1.12318	0
ENSG00000167815_PRDX2	61.4389	119.517	83.1157	65.9573	121.224	71.043	74.1592	143.411	80.8781
ENSG00000164169_PRMT9	1.26566	3.18843	2.11702	1.49937	3.56457	1.42336	1.63052	3.86355	2.20138
ENSG00000130396_AFDN	15.5143	29.5829	22.1447	17.5421	34.9668	21.201	18.0407	35.8642	20.3187
ENSG00000111261_MANSC1	1.42552	6.4784	4.29562	2.07331	7.95866	3.37176	2.71512	8.0137	3.33614
ENSG00000089682_RBM41	2.53183	3.41866	2.89359	2.58277	3.5492	2.79349	2.7889	3.63384	2.83444
ENSG00000100038_TOP3B	2.56441	8.66486	3.37017	3.3196	10.0703	4.80664	3.70525	10.7672	4.92472
ENSG00000229807_XIST	1.25487	16.7122	3.55971	2.78498	20.1785	6.21922	4.24946	20.1242	6.10751
ENSG00000185436_IFNLR1	0.685907	4.4074	1.56476	1.21824	5.19473	1.7547	1.56163	5.61282	1.47648
ENSG00000160113_NR2F6	13.1573	54.8536	22.401	15.7972	59.3112	24.7644	19.8266	63.5427	24.2614
ENSG00000105655_ISYNA1	0.38417	19.0214	3.75308	0.881772	19.4551	4.39121	1.03723	21.8571	6.13746
ENSG00000129596_CDO1	0.085191	11.3145	2.49677	0	13.2175	2.62916	0	12.958	3.15504
ENSG00000177917_ARL6IP6	0.401414	2.74119	1.07936	0.484669	3.18096	1.27612	0.512731	3.29173	1.17054
ENSG00000147457_CHMP7	4.08702	21.9132	9.96894	3.6459	25.0579	9.26472	4.69438	27.3762	9.44614
ENSG00000113205_PCDHB3	0.553068	5.90195	1.76188	0.46914	7.43492	2.06145	0.784496	7.59438	2.98599
ENSG00000234684_SDCBP2-AS1	0.303463	2.07969	0.820973	0.278612	2.49758	0.797801	0.341388	2.97739	0.89249
ENSG00000179387_ELMOD2	2.75544	10.2728	5.44238	2.75645	12.5431	5.56051	3.1958	13.9158	5.36533
ENSG00000099991_CABIN1	4.38268	12.1895	6.40299	5.66089	13.2565	7.08215	5.65546	15.3761	7.68504
ENSG00000143147_GPR161	0.169591	3.1008	0.884149	0.275723	3.53659	0.945011	0.341823	4.92284	1.23153
ENSG00000197217_ENTPD4	2.25307	22.3715	7.09058	3.75385	22.5908	8.11819	4.3745	30.5295	8.3218
ENSG00000169925_BRD3	6.8548	16.9944	8.66472	7.63818	20.2913	8.42461	9.45149	23.1564	9.54715
ENSG00000172725_CORO1B	9.22312	28.7392	16.1667	12.5835	35.8943	13.2082	13.2891	38.95	15.6058
ENSG00000103034_NDRG4	0.041814	3.40316	0.6693	0.076779	4.06456	0.602215	0.188158	4.79679	0.938256
ENSG00000146426_TIAM2	0.571723	0.970458	0.636603	0.576113	1.08563	0.581775	0.572581	1.20623	0.706298
ENSG00000104635_SLC39A14	21.874	103.662	59.7139	19.6216	151.684	43.8784	13.4797	183.997	47.3606
ENSG00000168476_REEP4	6.80012	36.7691	18.7017	6.78256	49.9321	16.6443	7.36959	58.4115	15.5899
ENSG00000149346_SLX4IP	0.136823	2.19385	0.939404	0.342594	2.94664	0.867274	0.391802	3.89945	0.65034
ENSG00000079805_DNM2	7.32122	11.1754	8.04558	7.80116	13.0823	8.10067	6.59307	14.8096	8.2499
ENSG00000178093_TSSK6	0.896984	3.53191	1.42744	1.51383	3.52102	0.964974	0.474862	3.6146	1.43684
ENSG00000272750_	0.274407	0.842286	0.446795	0.524864	1.01732	0.278807	0.343001	1.13286	0.564593
ENSG00000140497_SCAMP2	15.0541	18.0524	15.096	15.0545	19.076	14.9389	15.084	19.1656	15.0446
ENSG00000285656_	0	1.38816	0	0	1.90716	0	0	1.99103	0
ENSG00000084207_GSTP1	0	302.834	0	2.93924	381.951	6.48226	2.82976	396.466	11.5077
ENSG00000137948_BRDT	0	17.8465	0	0	22.8432	0	0	25.1412	0
ENSG00000174903_RAB1B	61.7687	152.492	68.5081	65.5225	181.295	61.8552	64.0892	182.255	58.0891
ENSG00000173653_RCE1	7.33905	20.4228	5.45458	6.69483	23.9492	4.85506	5.92755	24.6279	4.77307
ENSG00000240038_AMY2B	0.01077	0.732346	0.01214	0.061798	0.802526	0.02462	0.036347	1.00038	0.023462
ENSG00000126016_AMOT	0.227309	1.38873	0.106762	0.239128	1.65381	0.108259	0.191787	1.82552	0.257916
ENSG00000136059_VILL	0.125742	1.20242	0.212609	0.028861	1.5803	0.229963	0.113165	1.8396	0.191752
ENSG00000121075_TBX4	0	2.01641	0.136546	0.02317	2.94151	0.046154	0	3.28185	0.17593
ENSG00000204183_GDF5-AS1	0	1.03812	0.052445	0	1.50063	0	0	1.83673	0.152037
ENSG00000139679_LPAR6	0.129823	7.35014	0.062717	0.297978	9.24087	0.105995	0.605054	11.0901	0.12121
ENSG00000132205_EMILIN2	0.074827	1.69609	0.098405	0.042937	2.34409	0	0.182386	2.72231	0.040753
ENSG00000105880_DLX5	0	0.589808	0	0	0.771737	0	0	1.02052	0
ENSG00000042493_CAPG	0.833772	13.4655	0.300752	0.191373	16.803	0.266849	0.562783	20.2914	1.34413
ENSG00000021645_NRXN3	0.010387	1.51197	0	0.041722	2.25271	0.071236	0.070111	2.33972	0.011314
ENSG00000005007_UPF1	13.6263	29.9161	14.5432	13.4997	36.8203	13.9727	14.4612	37.2814	13.5101
ENSG00000125863_MKKS	1.89084	6.92813	1.76971	1.97271	9.52077	1.68974	2.37209	10.2721	2.08459
ENSG00000166483_WEE1	5.18013	8.52463	5.20022	5.44447	9.83498	4.38599	5.36641	11.108	5.64253
ENSG00000160310_PRMT2	3.67142	6.76461	3.42086	3.43408	8.29649	3.09285	2.99622	10.0166	3.52526
ENSG00000183864_TOB2	10.6676	15.7181	11.2287	11.5173	19.6156	11.3225	11.4989	19.9388	10.9518
ENSG00000231208_ZBTB46-AS1	0	0.804117	0	0	1.34675	0	0	1.58173	0
ENSG00000177133_PRDM16-DT	0	1.06368	0.045139	0	2.0487	0	0	2.27829	0.01454
ENSG00000156150_ALX3	0.081656	1.0845	0	0.187421	1.68012	0.186671	0.04593	1.84882	0
ENSG00000088888_MAVS	10.2738	19.2541	11.2255	12.0973	23.5619	12.2604	12.3057	24.7652	12.796
ENSG00000129933_MAU2	2.64126	8.93359	3.4487	3.46061	11.8973	4.38602	3.66466	12.642	4.09177
ENSG00000177732_SOX12	10.3413	26.0477	10.0028	14.0078	37.4808	12.2349	13.6535	38.7282	14.969
ENSG00000177096_PHETA2	0	2.2033	0	0	3.77067	0	0	3.82184	0.430243
ENSG00000092978_GPATCH2	2.29042	3.39346	1.96466	2.15731	4.26258	1.97135	2.03259	4.14278	2.3259
ENSG00000136111_TBC1D4	5.08241	11.003	4.58549	4.02298	14.8577	5.61421	3.62716	14.6831	3.93872
ENSG00000254744_	0	0.74929	0	0	1.25493	0	0	1.14635	0
ENSG00000167014_TERB2	0	4.73679	0	0	8.54261	0.061395	0	7.73336	0
ENSG00000165066_NKX6-3	0	1.97478	0	0	3.29338	0.036008	0	3.18219	0
ENSG00000115109_EPB41L5	3.81959	8.73105	4.58205	3.88079	11.3316	4.28583	4.49405	10.884	4.30368
ENSG00000275004_ZNF280B	0	3.01816	0.325336	0.052299	5.49075	0.416714	0.017089	4.79743	0.347472
ENSG00000129480_DTD2	4.16023	17.9411	6.40595	4.27512	26.3103	5.47014	4.34366	24.5944	6.42715
ENSG00000167674_HDGFL2	13.8914	24.2397	15.9771	14.4949	26.1059	15.4266	17.618	28.8276	14.7624
ENSG00000032219_ARID4A	4.83036	7.4338	4.93217	4.41241	7.39596	4.91469	5.70208	8.46317	4.53012
ENSG00000175183_CSRP2	2.43049	11.7383	4.26524	3.16967	11.4578	3.44111	5.93454	13.8217	4.6932
ENSG00000243449_C4orf48	2.88128	16.1126	2.05128	5.04699	16.36	4.33343	9.38288	19.8968	6.27694
ENSG00000143515_ATP8B2	4.01414	16.9249	4.72835	5.50861	18.0352	5.38945	11.7793	20.6286	7.32214
ENSG00000162694_EXTL2	3.7575	9.43654	5.61721	5.09627	11.3304	5.0529	6.62319	10.7789	5.47181
ENSG00000283141_LINC02666	0	1.19409	0	0	1.96418	0.27527	0.361226	1.86415	0
ENSG00000198960_ARMCX6	0.388955	4.99366	0.255757	0.260387	6.41681	0.481639	1.31269	6.73665	0.988574
ENSG00000196705_ZNF431	1.14175	3.07525	1.15187	1.2972	3.53652	1.49429	1.74041	3.87765	1.31828
ENSG00000289502_	0	2.22646	0.131226	0.267204	1.81267	0	0	2.56825	0.126807
ENSG00000233215_LINC01687	0.065768	1.25783	0.024712	0	0.950914	0	0.024663	1.3491	0
ENSG00000167771_RCOR2	0.105839	14.9003	0.566697	0.364393	12.4482	0.574645	0.744163	16.9896	1.38344
ENSG00000168214_RBPJ	3.49344	9.61824	4.02699	3.52542	8.84321	4.13767	3.8826	10.0887	4.26443
ENSG00000163320_CGGBP1	12.0601	23.5337	11.1089	11.1686	21.894	12.7854	10.463	25.2885	12.2913
ENSG00000236901_MIR600HG	0.539276	1.74761	0.48631	0.464168	1.66439	0.49313	0.667339	2.00371	0.572729
ENSG00000214279_SCART1	0.056338	1.16726	0.042337	0.053879	1.2845	0.032198	0.169009	1.41731	0.102278
ENSG00000183044_ABAT	0.581417	8.86929	1.02053	0.600527	8.42492	0.797497	0.336383	8.90153	1.0314
ENSG00000126231_PROZ	0.096329	10.1327	0.43434	0.165826	11.1958	0.330324	0.054184	11.9678	0.52464
ENSG00000182272_B4GALNT4	0.099379	25.4686	1.18744	0.342151	25.3111	1.68119	0.380115	29.4244	2.27325
ENSG00000139154_AEBP2	2.8966	8.95438	2.51267	3.25583	8.59091	2.83404	2.60152	9.92373	2.66176
ENSG00000142611_PRDM16	0	3.40523	0	0.028438	3.31643	0.028325	0.046462	3.62532	0.035989
ENSG00000123561_SERPINA7	0	9.79197	0	0.033791	9.36569	0.06731	0.066247	10.1195	0.096216
ENSG00000234717_TMEM212-AS1	0	1.18505	0	0	1.1371	0	0	1.29502	0
ENSG00000284620_	0	26.3459	0	0	23.6634	0	0	29.2041	0
ENSG00000250846_EPHA5-AS1	0	4.48292	0	0.073365	3.83936	0	0	4.37934	0
ENSG00000173992_CCS	4.33133	39.4179	4.50029	6.44039	34.8101	5.76884	6.60983	39.6647	5.94874
ENSG00000145147_SLIT2	0	1.21603	0.057521	0.108757	1.26479	0.274971	0	1.59973	0.238214
ENSG00000144214_LYG1	0.14484	2.77009	0.326535	0.664891	2.81908	0.413893	0.325882	3.86802	0.473306
ENSG00000118495_PLAGL1	0.251718	9.9359	0.482365	0.303324	9.02872	0.704922	0.353971	12.9915	0.89111
ENSG00000115718_PROC	0.809672	20.8189	2.9571	1.41239	22.4048	3.813	1.0566	31.1367	2.0814
ENSG00000174871_CNIH2	0.116471	4.62007	0.481395	0.133666	5.05201	0.310639	0.30573	6.62656	0.718918
ENSG00000197329_PELI1	2.76084	12.2366	5.49063	5.68054	12.1508	5.31968	4.79192	14.7001	5.04795
ENSG00000161544_CYGB	0.117219	1.33887	0.231231	0.067262	1.40148	0.033496	0.296703	1.49714	0.542649
ENSG00000171016_PYGO1	0.035836	1.65631	0.242372	0.082253	1.48466	0.256012	0.050393	1.62277	0.370831
ENSG00000167685_ZNF444	4.16763	16.1765	6.45479	5.02918	14.785	7.19081	5.42541	16.6679	6.7295
ENSG00000186187_ZNRF1	1.76336	6.40707	2.70863	1.85592	6.1173	2.53775	2.87795	6.38634	3.21453
ENSG00000171603_CLSTN1	20.1959	54.6271	28.2658	25.1913	52.388	27.3074	29.8198	51.868	29.896
ENSG00000197381_ADARB1	0.473666	2.06428	0.570128	0.608089	2.40189	0.945187	0.514798	2.32109	1.07562
ENSG00000280114_	0	7.16967	0.471191	0.068532	7.83702	1.77469	0	8.11235	2.73193
ENSG00000184441_	0.037058	1.20093	0.187979	0.191381	1.19526	0.487127	0.229292	1.18329	0.484394
ENSG00000261512_	1.3184	7.5967	2.00056	1.74581	7.50077	2.43435	2.33883	7.71289	4.14255
ENSG00000289045_	0.263646	1.82082	0.297189	0.453853	1.90597	0.602715	0.444892	2.14285	0.861541
ENSG00000198221_AFDN-DT	0.102315	2.48224	0.26911	0.410972	2.57935	0.467801	0.556327	2.71259	0.74299
ENSG00000131845_ZNF304	3.83839	4.83495	3.58278	2.71081	5.9303	3.47421	3.61469	6.77594	3.84049
ENSG00000286129_	0.390142	0.592185	0.157064	0.159907	1.27075	0.318533	0.21945	1.39135	0.485677
ENSG00000172031_EPHX4	0	0.380973	0	0	0.996969	0	0.040337	1.20735	0.11717
ENSG00000189269_DRICH1	0	0.263345	0.069846	0	0.895894	0	0.069707	1.07919	0.067494
ENSG00000136383_ALPK3	0.471742	1.26978	0.203842	0.342878	2.36101	0.314544	0.238814	2.9213	0.316875
ENSG00000285417_	0	1.56903	0.131416	0	3.93313	0.04442	0	5.50489	0.08466
ENSG00000163618_CADPS	0	0.555287	0.006201	0	1.33994	0	0	2.15899	0
ENSG00000120251_GRIA2	0	0.393074	0	0	0.84298	0	0	1.24674	0
ENSG00000134757_DSG3	0	0.476301	0	0	0.932816	0	0	1.37681	0
ENSG00000126945_HNRNPH2	22.4177	28.6725	22.6954	23.3481	34.8592	23.094	22.8476	41.0841	23.6151
ENSG00000147274_RBMX	36.5935	66.2929	47.9591	34.3932	71.1777	43.4582	39.5311	71.1389	39.4267
ENSG00000179361_ARID3B	3.95354	13.4754	7.57465	4.70193	15.3101	6.21928	4.09534	14.7259	5.2587
ENSG00000214725_CDIPTOSP	0	1.23816	0.606266	0	1.69485	0.204923	0	1.45714	0.097641
ENSG00000099797_TECR	11.6247	27.3911	14.152	10.1862	32.5506	13.6471	10.7697	32.8389	10.994
ENSG00000136153_LMO7	3.75001	9.17969	5.18264	3.41456	10.6079	3.93348	3.03769	10.5204	4.06029
ENSG00000100030_MAPK1	24.063	43.1022	27.4483	23.405	50.055	22.4755	22.0616	49.6489	22.2146
ENSG00000149657_LSM14B	11.3238	24.6724	18.7427	16.7516	33.9832	16.4934	14.2439	31.5943	15.5353
ENSG00000117697_NSL1	1.8268	3.27619	2.49204	2.10984	4.03763	1.8354	1.91765	3.7491	1.8251
ENSG00000214717_ZBED1	4.0304	7.05327	6.08939	4.29503	8.77685	4.10362	4.49599	9.59543	5.79207
ENSG00000105866_SP4	1.45152	3.51137	2.68802	1.69555	4.38186	1.98504	2.3619	4.31876	2.72455
ENSG00000078369_GNB1	43.1478	53.7129	50.5363	43.0106	69.2705	39.059	43.4485	77.4407	44.8493
ENSG00000239899_RN7SL674P	0	0.311705	0.330691	0	0.978843	0	0	1.02189	0
ENSG00000078140_UBE2K	30.8063	43.6868	34.2166	27.0073	48.3973	30.0857	27.0873	53.5819	28.6534
ENSG00000137269_LRRC1	4.9054	8.67507	6.82838	4.55279	10.1609	5.17429	5.24067	12.0413	4.84122
ENSG00000146648_EGFR	5.68339	10.2329	10.4055	3.87397	13.7734	6.21286	3.97967	17.9813	5.96469
ENSG00000274070_CASTOR2	1.74014	3.57249	3.16949	1.43291	5.88268	2.76444	1.75853	7.15735	2.22745
ENSG00000184032_KRTAP20-2	0	0.828201	0.658985	0	1.73386	0.222742	0.219222	2.03638	0.424528
ENSG00000133739_LRRCC1	0.112923	1.79974	1.12743	0.111081	2.99629	0.848212	0.36296	3.25918	0.790737
ENSG00000088833_NSFL1C	11.1548	17.51	12.337	11.3541	23.5657	12.2858	10.0895	23.1051	11.4025
ENSG00000064490_RFXANK	9.41164	20.7191	12.571	10.8751	30.1122	11.3105	10.4428	29.9396	12.7445
ENSG00000070413_DGCR2	7.03844	23.5669	11.9577	7.26813	36.5632	11.3028	8.8734	37.5529	11.5706
ENSG00000179588_ZFPM1	1.23069	4.71579	3.09922	1.02172	9.50858	3.008	1.60543	8.05694	1.93952
ENSG00000100014_SPECC1L	2.32479	4.02112	3.23001	2.17164	6.96315	2.85508	2.32339	6.79229	2.79143
ENSG00000120868_APAF1	4.12789	6.68384	3.90295	4.74923	7.20455	3.8745	5.62632	10.6	4.34912
ENSG00000118515_SGK1	1.69589	14.4238	0.50067	4.57833	21.6639	0.590769	7.6949	41.7545	0.747704
ENSG00000125378_BMP4	2.34523	7.61391	1.23368	1.97373	6.54986	1.07227	2.90215	15.6727	0.766371
ENSG00000170965_PLAC1	0.084743	1.35061	0	0.291763	1.31952	0	0.333669	3.05029	0.046154
ENSG00000197951_ZNF71	1.44674	2.68308	1.24535	1.46411	2.8378	1.38308	1.71633	4.48972	1.24638
ENSG00000159899_NPR2	2.12482	5.53124	2.37339	2.8043	5.40318	2.55019	3.23787	7.74911	3.22977
ENSG00000182871_COL18A1	8.19721	47.6396	5.80193	13.5641	41.2487	9.36971	14.4329	71.2068	14.1617
ENSG00000076706_MCAM	0.163047	3.04901	0.098022	0.374236	3.37293	0.571531	0.941575	5.96975	1.08929
ENSG00000110697_PITPNM1	2.78019	19.2674	4.9832	4.62787	17.7588	6.19827	4.74782	35.3929	7.29809
ENSG00000173715_C11orf80	2.28578	7.30768	2.25452	2.64665	7.604	2.07619	2.38777	13.128	3.4235
ENSG00000227306_LINC02708	0	1.31426	0	0	1.37572	0	0	2.3937	0
ENSG00000157703_SVOPL	0	1.60248	0	0	1.43575	0	0	2.70098	0
ENSG00000123364_HOXC13	0.821476	4.58234	1.73623	0.824908	4.30173	2.03445	1.03965	9.73694	1.15579
ENSG00000120937_NPPB	0	2.90572	0.642231	0	3.802	1.43272	0	7.40919	0.248241
ENSG00000169607_CKAP2L	6.18652	11.2326	5.89179	5.59177	11.3309	6.22757	5.59763	19.9725	6.40101
ENSG00000123999_INHA	0	7.02098	0.33352	0	6.1427	0.338198	0	20.6127	0.644576
ENSG00000277610_RNVU1-4	0	0.522676	0	0	0.547117	0	0	1.71354	0
ENSG00000164125_GASK1B	0.030714	1.75136	0.138487	0.023499	2.02683	0.04681	0.057588	5.48013	0.423773
ENSG00000139263_LRIG3	4.64143	15.3346	6.03686	5.13754	15.8073	4.78735	5.00521	27.9824	6.07287
ENSG00000145431_PDGFC	0.336261	6.74546	0.742924	0.555702	7.28529	1.12233	0.726307	15.3988	1.3772
ENSG00000109738_GLRB	0	2.62895	0.053636	0.109214	3.33401	0.135971	0	6.49167	0
ENSG00000112761_CCN6	0	2.23692	0	0	2.66934	0	0	6.06237	0
ENSG00000105519_CAPS	0.253001	2.11693	0.427785	0.653293	2.39179	0.903718	1.17406	5.17756	1.37793
ENSG00000162576_MXRA8	0.022274	7.19451	0.175754	0.127811	7.10981	0.432816	1.30299	21.9313	5.60454
ENSG00000182985_CADM1	0.16907	2.80392	0.812037	0.143414	2.77153	0.672185	0.645023	5.88072	1.46529
ENSG00000187650_VMAC	0.36016	2.52564	0.89316	0.826661	2.12301	0.988022	0.891374	4.9764	1.21616
ENSG00000111817_DSE	0.138705	1.84889	0.307966	0.241185	1.31828	0.475634	0.24588	3.83107	0.792058
ENSG00000099308_MAST3	1.75842	3.58295	2.10759	2.46504	3.11923	2.12443	2.65426	5.2852	2.42453
ENSG00000130589_HELZ2	1.46428	4.51114	2.1254	2.60892	3.10097	2.07114	2.6552	6.72312	2.18491
ENSG00000174788_PCP2	0.104774	1.22456	0	0.240483	0.466116	0.11976	0.47147	1.94646	0.342379
ENSG00000251321_PCAT4	0	4.69222	0	0	3.47409	0	0	10.1302	0
ENSG00000157502_PWWP3B	0	2.34873	0.020939	0	2.10734	0.021233	0.020898	5.47848	0
ENSG00000234225_	0	1.06664	0	0	0.71051	0	0	1.80141	0
ENSG00000006756_ARSD	0	1.72023	0	0.013178	1.28984	0	0	2.8398	0.100059
ENSG00000169764_UGP2	10.7275	21.0163	12.2128	13.1292	17.6521	11.1756	12.322	29.2014	10.7922
ENSG00000112936_C7	0	3.50819	0.353263	0	2.17845	0.29425	0	6.65383	0.390132
ENSG00000109205_ODAM	0	14.2952	0	0	6.16153	0	0	26.9361	0
ENSG00000116661_FBXO2	1.07126	16.4229	2.67386	1.60994	8.25502	1.9825	1.8077	28.8454	2.66716
ENSG00000261101_	0	1.17602	0	0	0.683897	0	0.276701	1.57074	0.267918
ENSG00000185015_CA13	0.115313	0.842333	0.016248	0.049626	0.513002	0.032952	0.356741	1.15481	0.20411
ENSG00000165813_CCDC186	3.41414	5.89359	3.41416	3.41426	4.76393	3.94345	4.38518	6.77345	3.69937
ENSG00000179820_MYADM	13.1206	23.7532	16.8211	12.2788	22.1291	14.3751	17.9489	30.251	17.1338
ENSG00000173230_GOLGB1	3.12773	4.50377	3.29941	2.88749	3.84803	3.19547	3.80623	5.28238	3.50842
ENSG00000114646_CSPG5	0.295583	0.883294	0.187419	0.445227	0.780773	0.126698	0.561133	1.22267	0.181107
ENSG00000241741_RPL7AP30	0.506757	1.07687	0.228492	0.581571	0.901781	0.231697	0.570088	1.41216	0.220797
ENSG00000054267_ARID4B	4.99078	7.03679	3.46578	4.72421	6.62845	4.01407	5.94235	9.35634	3.80143
ENSG00000181744_DIPK2A	3.94297	8.14352	0.466102	4.15222	7.44031	0.30384	4.83445	15.2093	0.530834
ENSG00000123575_FAM199X	7.47076	9.88285	6.69167	7.48072	9.55647	6.16866	7.47588	12.0041	7.0311
ENSG00000169855_ROBO1	11.2289	34.7918	2.77346	11.4203	28.7452	2.33668	13.0675	49.4901	2.63234
ENSG00000275993_SIK1B	3.67094	8.23421	1.66669	3.45223	7.22052	1.72892	4.66505	11.5242	2.23997
ENSG00000170017_ALCAM	10.0241	56.0951	0.15201	11.8393	40.1204	0.745019	16.7635	85.74	2.72971
ENSG00000154889_MPPE1	2.50139	4.26506	2.52424	2.95269	4.00083	1.71551	3.67159	5.62898	1.76455
ENSG00000123728_RAP2C	8.89432	12.4894	9.95966	10.2749	12.1365	9.69627	10.8213	14.0806	9.56022
ENSG00000284428_	0.427862	1.01024	0.553749	0.891125	1.02223	0.579629	0.855704	1.39838	0.552361
ENSG00000206341_HLA-H	0.662483	5.8658	1.24462	3.80144	6.54943	0.673105	2.64987	8.88871	2.0045
ENSG00000068354_TBC1D25	3.41743	4.30107	3.64585	3.45505	4.43433	3.976	4.21066	4.91277	3.81111
ENSG00000063127_SLC6A16	0.629401	2.69887	0.810832	0.980293	2.87507	1.38747	1.97245	4.38482	1.02838
ENSG00000068745_IP6K2	11.0886	23.4721	12.1275	13.5488	22.9902	17.7741	17.4286	32.3626	15.7504
ENSG00000274423_SEC22B2P	0.703977	2.39355	0	0.323163	2.66207	1.28747	1.7423	3.76001	0.306727
ENSG00000085185_BCORL1	2.93036	6.24854	4.12328	3.98918	8.29392	3.99631	5.27452	9.18666	3.9624
ENSG00000197429_IPP	2.32802	3.30577	2.64873	2.07245	4.13791	2.56154	3.01058	4.97671	2.70173
ENSG00000163041_H3-3A	50.2273	63.9643	53.1236	49.0276	79.4787	54.7122	63.7868	87.5525	53.1719
ENSG00000121964_GTDC1	0.450034	0.932121	0.385284	0.725678	1.14678	0.48836	0.84593	1.28981	0.719796
ENSG00000116001_TIA1	9.24346	17.7483	7.74923	12.0795	20.5882	11.5007	13.9839	23.1525	12.3563
ENSG00000178498_DTX3	2.13188	8.47331	1.46857	4.12299	12.2285	2.91064	5.99576	14.5541	2.96723
ENSG00000133275_CSNK1G2	16.771	28.4294	13.926	21.9895	34.9796	19.8772	27.1002	39.8626	19.1977
ENSG00000269480_	0.641302	1.09022	0.433736	0.735978	1.85446	0.733031	1.29861	2.08494	0.838256
ENSG00000038002_AGA	4.02605	5.52812	3.24661	4.19392	7.06107	4.14173	5.95763	8.23463	4.21676
ENSG00000186376_ZNF75D	1.12082	1.55442	0.917645	1.12382	1.85018	1.15977	1.35381	1.90415	1.4522
ENSG00000244486_SCARF2	0.587226	1.99179	0.076377	0.570239	2.71292	0.154897	1.09255	3.67141	1.03327
ENSG00000178184_PARD6G	0.423394	1.16555	0.065081	0.419641	1.49831	0.197981	0.844362	1.74297	0.649855
ENSG00000151414_NEK7	6.75996	9.43001	5.03554	7.19775	8.70292	6.27281	6.70618	10.5284	6.58998
ENSG00000165959_CLMN	0.842567	2.10708	0.411178	1.10846	2.15419	0.663589	1.13281	3.03038	0.503658
ENSG00000130734_ATG4D	3.57693	7.67631	2.95415	4.51144	7.52322	3.88616	4.86062	9.49892	3.85765
ENSG00000134250_NOTCH2	2.00437	4.62791	1.21116	2.58228	4.36204	2.08729	3.08959	5.75668	1.91562
ENSG00000251333_RTN3P1	2.72323	4.09907	1.91856	2.08351	4.29075	2.07517	2.42532	4.21596	2.22474
ENSG00000285373_LINC02478	0.278192	1.0838	0	0	0.928213	0	0.10432	1.18438	0.303025
ENSG00000179152_TCAIM	4.80751	8.06892	3.67171	4.63831	6.21923	4.1451	4.41178	7.6713	3.55811
ENSG00000151726_ACSL1	19.1628	43.5022	7.66481	19.6372	30.4552	8.41875	12.8576	44.9125	8.68171
ENSG00000138768_USO1	26.5473	58.4802	13.9847	25.5999	47.5726	14.5413	26.2575	61.9538	14.3154
ENSG00000141446_ESCO1	8.89952	14.6622	5.66116	7.90091	12.4447	5.39159	8.43183	14.3568	5.70329
ENSG00000168769_TET2	1.06758	1.70668	0.932915	1.17461	1.55228	1.04116	1.0798	1.67172	0.922833
ENSG00000076984_MAP2K7	8.45175	17.1771	6.39849	9.12364	15.5736	8.53149	8.83767	15.6395	7.83977
ENSG00000085788_DDHD2	3.70949	8.46786	2.46576	3.98503	6.58408	2.78884	4.0096	7.76171	2.77428
ENSG00000133138_TBC1D8B	1.0005	6.9548	0.468319	1.24551	4.51701	0.688102	1.69784	5.84782	0.544903
ENSG00000162687_KCNT2	0.426262	6.25728	0	0.862523	3.76775	0.012822	0.933829	5.22289	0.09775
ENSG00000258949_LOC101927418	0.672298	5.00026	0	0.514367	3.48939	0	0.504211	4.16326	0
ENSG00000006125_AP2B1	29.1627	61.8811	24.9662	28.9065	50.5669	24.0652	29.352	55.049	26.2439
ENSG00000174996_KLC2	8.23102	13.705	7.63504	9.98693	15.6232	7.50649	9.87257	16.4129	8.30816
ENSG00000161912_ADCY10P1	0.333601	2.3778	0.219359	0.749749	3.43202	0.2701	0.906955	3.56682	0.287675
ENSG00000182141_ZNF708	1.41766	3.76568	1.19851	2.11931	5.04132	1.08739	1.69975	5.39299	0.914329
ENSG00000287934_	1.0238	2.71951	0.461624	1.35119	3.81455	0.292561	0.633464	4.10118	0.501837
ENSG00000173599_PC	9.00448	25.5912	3.71132	11.7539	29.479	4.24327	8.25299	31.8017	5.19898
ENSG00000104626_ERI1	6.80093	18.777	2.69314	5.75943	25.9115	2.86096	6.52741	24.3651	2.68506
ENSG00000250508_LINC02701	0.818665	1.95055	0.3915	0.825645	2.59359	0.396991	0.837252	2.70766	0.621518
ENSG00000076770_MBNL3	8.73176	24.9599	10.0594	12.3552	34.8797	8.16605	9.01372	40.3021	5.29601
ENSG00000115947_ORC4	2.95884	4.33593	2.6213	2.84529	5.58531	2.36847	2.84001	6.10411	2.38518
ENSG00000173120_KDM2A	17.004	46.1417	10.1356	16.0003	63.045	10.029	16.821	80.5441	10.2598
ENSG00000253958_CLDN23	4.03379	13.1753	1.51567	3.64343	16.7408	1.28077	2.56307	20.0357	1.2612
ENSG00000100425_BRD1	6.31274	9.12255	4.43645	6.32048	9.96809	5.80522	5.75731	10.6478	5.2067
ENSG00000213398_LCAT	1.13714	4.89822	0.658232	1.76354	5.02473	1.08902	1.65958	6.17352	1.23865
ENSG00000188559_RALGAPA2	1.91838	8.1679	1.53791	2.5831	8.18013	1.70989	3.4826	9.76217	1.6898
ENSG00000167797_CDK2AP2	14.1053	52.8154	11.0803	20.4065	53.1964	11.4184	22.5659	60.3147	12.8399
ENSG00000160293_VAV2	11.5292	24.2734	9.61895	13.6875	22.1239	8.43928	11.788	26.9876	8.49077
ENSG00000254535_PABPC4L	0.242756	1.30685	0	0.111438	1.33196	0.055496	0.254887	1.91669	0.070513
ENSG00000284691_LOC402624	1.19343	2.20442	0.765766	1.01141	2.06246	0.797493	1.17734	2.60085	0.959969
ENSG00000114354_TFG	14.6827	23.1749	14.0678	14.3735	22.8607	13.1477	15.2251	23.8219	12.1835
ENSG00000171067_C11orf24	17.4485	54.459	15.7936	21.6569	51.3895	13.5491	22.2961	57.5583	14.4353
ENSG00000268521_VN1R83P	0.725175	1.54101	0	0	2.21798	0	0.815803	2.10502	0
ENSG00000110092_CCND1	31.5179	50.7723	26.9133	25.1058	62.0609	13.7132	34.1034	74.923	19.0853
ENSG00000151491_EPS8	4.94068	11.1314	4.0678	4.22817	14.5728	2.72111	6.06825	16.7384	2.84006
ENSG00000102531_FNDC3A	13.446	19.0523	12.8176	10.9569	20.223	11.3083	13.3697	23.6435	11.3243
ENSG00000182149_IST1	17.7418	23.2831	17.642	17.7042	24.36	16.4871	20.7632	27.9955	16.5714
ENSG00000143353_LYPLAL1	3.73067	6.70361	3.37044	3.62033	6.46793	2.60247	4.69066	7.77161	3.43621
ENSG00000249863_	0.915037	1.94447	0.773591	1.40017	1.52655	0.958761	0.257348	2.39053	1.07978
ENSG00000112337_SLC17A2	0.700697	5.58374	0.035902	2.63174	2.19624	0	0.501624	6.61963	0
ENSG00000254340_LOC124901882	0.336617	2.02673	0	0.643853	0.873561	0.25651	0.378685	2.08453	0.366664
ENSG00000127481_UBR4	7.63215	9.26671	7.23876	7.83909	8.15371	6.70086	7.12124	10.1039	6.66714
ENSG00000174032_SLC25A30	3.15863	4.11309	2.39597	2.90268	3.79036	1.9138	2.7385	5.11522	2.37995
ENSG00000206418_RAB12	15.7313	18.2373	13.2169	15.9232	16.808	13.4768	13.7035	20.7995	14.12
ENSG00000175203_DCTN2	14.658	16.4491	12.5378	14.5618	14.7316	12.5014	12.8396	17.4507	12.3793
ENSG00000170775_GPR37	1.78163	9.90184	0.120155	1.71261	5.13163	0.12184	2.55246	11.7578	0.281977
ENSG00000101605_MYOM1	0.351146	2.21193	0.212047	0.518125	1.07399	0.27236	0.465571	2.47544	0.245887
ENSG00000077380_DYNC1I2	17.0557	27.3293	14.9988	15.6157	19.3877	12.3422	18.0162	27.2589	14.5346
ENSG00000119314_PTBP3	22.1182	34.0648	25.3187	23.2365	25.4932	19.2694	26.1938	38.6477	21.4038
ENSG00000152078_TLCD4	9.05622	12.5705	7.32691	5.6166	7.71521	5.63157	5.33365	14.1303	6.35429
ENSG00000143153_ATP1B1	18.8922	45.189	19.2017	13.7335	28.7142	13.1007	12.3694	50.1598	11.3475
ENSG00000274002_	0	1.26678	0.22399	0	0	0.113566	0	1.38434	0
ENSG00000215210_RBMXP2	0.345359	0.880673	0.389298	0.317076	0.384106	0.315806	0.233111	1.1228	0.300949
ENSG00000273196_	0	8.21961	1.24575	0	1.22914	0	0	8.98238	0
ENSG00000219133_RPL21P19	0.334061	1.41977	0.376563	0.19169	0.371541	0.190922	0.187905	1.55153	0.363881
ENSG00000229195_	0	0.921708	0	0	0	0	0	1.25905	0.236229
ENSG00000259531_	0.103298	0.932919	0.05822	0.177822	0.229775	0.118073	0.174311	1.25937	0.281297
ENSG00000187045_TMPRSS6	0	2.6534	0.171909	0	0.826881	0.23969	0.021446	4.38264	0.436064
ENSG00000100100_PIK3IP1	0.254498	8.11219	0.669379	0.267731	2.17006	0.751492	0.429455	12.411	2.05601
ENSG00000171812_COL8A2	0.017279	0.86288	0	0.07932	0.288265	0	0.019438	1.20377	0.037643
ENSG00000176435_CLEC14A	0	0.777773	0	0	0.257098	0	0.043342	1.11835	0.125899
ENSG00000166924_NYAP1	0.022479	2.00624	0.126693	0.361161	0.300007	0.308327	0.177015	3.15812	0.195881
ENSG00000235098_ANKRD65	0.061026	1.58859	0.06879	0.14007	0.339362	0.034877	0.17163	2.09029	0.066473
ENSG00000270244_	0	1.00256	0	0	0	0	0	1.36949	0
ENSG00000143207_COP1	8.18926	9.21421	9.03521	8.68895	9.47324	7.88147	7.58309	12.2222	8.92026
ENSG00000146802_TMEM168	5.28498	6.27211	5.48125	4.6228	6.0498	5.28728	4.36928	8.50489	5.30787
ENSG00000179933_C14orf119	20.7609	26.2422	23.5264	17.98	27.1019	19.3873	18.5233	36.8939	20.0048
ENSG00000186212_SOWAHB	1.01022	2.4902	1.36649	0.834736	1.97746	1.03924	0.590962	6.96744	1.4085
ENSG00000255478_	0	0.607935	0.322482	0	0.318182	0	0	2.15914	0.155811
ENSG00000092758_COL9A3	0.266642	13.1916	5.03448	0.038251	7.78464	3.75262	0.187478	38.2356	2.06941
ENSG00000284395_PERCC1	0	0.222531	0.094434	0	0.279524	0	0	1.07	0
ENSG00000143952_VPS54	9.5235	13.4865	12.2878	9.55267	13.7548	8.46478	9.44737	24.0417	9.38949
ENSG00000187867_PALM3	0.288643	1.22674	1.00864	0.728763	0.898878	0.593873	0.194829	2.54711	0.471613
ENSG00000234226_NDUFS5P2	0	1.12051	0.891568	0	0.879679	0.301357	0	2.7551	0
ENSG00000080546_SESN1	1.79624	2.99238	1.73731	1.78148	2.41706	1.68563	1.38457	4.87936	1.54594
ENSG00000263155_MYZAP	0.093159	0.527907	0.105011	0.071275	0.241759	0.141979	0.034934	1.37013	0.169125
ENSG00000203985_LDLRAD1	0	1.29877	0	0	0.528696	0	0	3.50881	0
ENSG00000227762_GUSBP8	0	0.757456	0	0	0.264292	0	0	2.34528	0
ENSG00000174348_PODN	0	1.43477	0	0.170091	0.915771	0.11294	0.203784	4.09188	0.287005
ENSG00000105464_GRIN2D	0.058556	0.637719	0.115511	0.134402	0.211659	0.033466	0.131748	1.27482	0.223241
ENSG00000276103_U4	0	0.73264	0	0	0	0	0	2.40188	0
ENSG00000224324_THAP5P1	0	0.327171	0	0	0	0	0	1.0726	0
ENSG00000275327_	0	0.886746	0	0	0	0	0	2.58409	0
ENSG00000268618_	0	0.577231	0	0	0	0	0	1.57699	0
ENSG00000182463_TSHZ2	0.025551	0.821218	0.208809	0.051315	0.291276	0.160628	0.136532	2.47719	0.299186
ENSG00000205562_FLRT2-AS1	0	0.425668	0.028225	0	0.529118	0.042931	0	2.48575	0.177282
ENSG00000171522_PTGER4	0.091056	2.37033	0.02566	0.052249	3.03817	0.234181	0.204871	13.4801	0.223164
ENSG00000105479_ODAD1	0	0.333212	0.035351	0	0.366234	0.143386	0.05292	2.09377	0.136641
ENSG00000158966_CACHD1	0.195313	2.53909	0.90655	0.197777	3.02839	0.84047	0.168023	15.3276	1.30151
ENSG00000168743_NPNT	0	19.8762	0.044644	0.030301	17.8397	0	0.014852	132.256	0
ENSG00000149043_SYT8	0	0.127558	0	0	0.171672	0	0.038588	1.01559	0.018681
ENSG00000231487_	0	0.437341	0	0	0.305195	0	0	1.9117	0
ENSG00000169239_CA5B	0.265069	1.20702	0.405505	0.434574	1.05289	0.292163	0.202347	5.24316	0.51559
ENSG00000132639_SNAP25	0.023764	0.850076	0	0.15909	1.18056	0	0.41438	4.15273	0.008629
ENSG00000185155_MIXL1	0.039644	0.463345	0	0	0.573196	0	0.267591	2.25553	0
ENSG00000165923_AGBL2	0.206219	0.954692	0.16604	0.473327	1.22869	0.420921	0.530264	3.52323	0.497388
ENSG00000250740_	0	0.880673	0	0	1.0755	0	0	3.84959	0
ENSG00000188322_SBK1	0.015387	1.24254	0.10407	0.123613	1.19796	0.193471	0.207724	4.68099	0.351978
ENSG00000243709_LEFTY1	0	0.997258	0.048091	0	0.332147	0	0	4.16106	0.046471
ENSG00000130957_FBP2	0.060386	0.705769	0.068069	0.138602	0.201483	0.20707	0.067933	2.94482	0
ENSG00000146411_SLC2A12	0.014479	1.75376	0.19585	0	0.370374	0.314446	0.097729	10.1373	0.441594
ENSG00000162849_KIF26B	0.005601	0.279699	0.006314	0.044995	0.236714	0.019206	0.050407	2.04854	0.128119
ENSG00000131969_ABHD12B	0	0.131846	0	0	0.118296	0	0	1.0909	0.019309
ENSG00000215914_MMP23A	0	0.42143	0	0	0.176455	0	0	2.4869	0.086408
ENSG00000157601_MX1	0.062804	0.5815	0.136531	0.051482	0.384175	0.19485	0.085792	3.15648	0.263866
ENSG00000236936_	0	0.11856	0	0	0	0	0	1.68431	0
ENSG00000289332_	0	0.419847	0	0	0.21974	0	0.074088	3.28813	0
ENSG00000116882_HAO2	0	0.182672	0	0	0.143411	0	0	2.09605	0
ENSG00000187955_COL14A1	0.007917	1.8843	0.78535	0.009086	1.56736	0.533926	0.089066	8.96286	1.44019
ENSG00000166592_RRAD	0.050391	1.07082	0.28401	0	0.672534	0.40319	0.056688	4.62223	0.878223
ENSG00000139269_INHBE	3.09884	21.2186	3.16468	8.81483	17.4682	6.26677	15.7024	94.3192	16.1849
ENSG00000077157_PPP1R12B	0.746679	1.09442	0.565434	0.782207	0.915628	0.914757	0.861532	3.32118	0.896749
ENSG00000163121_NEURL3	0.291131	1.82161	0.802196	0.519729	0.575636	0.332774	0.181953	3.49303	1.16277
ENSG00000267852_ARHGEF18-AS1	0	0.47228	0	0	0	0	0	1.29027	0.242086
ENSG00000250579_ADAMTS16-DT	0.01173	0.373883	0.039666	0	0.11741	0.026815	0.14515	1.32107	0.281084
ENSG00000099785_MARCHF2	1.56546	5.49281	2.87265	1.37876	3.32023	2.7881	2.66213	11.5824	4.838
ENSG00000280639_LINC02204	0.025164	0.401055	0.113462	0.115516	0.195911	0.08629	0.084926	1.02263	0.356333
ENSG00000172346_CSDC2	0.05373	1.48431	0.060566	0	0.806738	0.153539	0.090667	4.21109	1.22905
ENSG00000147251_DOCK11	0.391285	1.63778	0.507895	0.326582	1.13412	0.691209	0.440185	3.82734	1.2528
ENSG00000019582_CD74	0.053475	3.39012	0.763526	0.061369	2.43846	1.07985	0.020053	9.64467	1.70861
ENSG00000074590_NUAK1	3.40462	12.5597	6.64703	3.61029	8.86064	6.35109	4.734	25.9958	9.62733
ENSG00000173156_RHOD	4.87958	15.8303	8.43394	4.6293	12.0119	9.0728	7.09962	38.1492	13.1107
ENSG00000172260_NEGR1	0	0.713891	0.378687	0.00701	0.366844	0.383998	0.013743	1.70212	0.385893
ENSG00000169902_TPST1	6.73017	18.0911	11.7039	8.54895	14.2668	12.6899	8.89785	32.8608	13.7533
ENSG00000236671_PRKG1-AS1	0	0.570825	0.216283	0.073399	0.384119	0.219317	0.01439	1.33671	0.222932
ENSG00000107984_DKK1	0.690157	109.262	48.6432	1.2506	74.8198	47.4155	3.43254	250.274	49.9329
ENSG00000169432_SCN9A	0.457005	0.958851	0.404293	0.325306	2.12962	0.310779	0.481579	5.34662	1.09642
ENSG00000269976_	0.551315	1.36681	1.24291	0	4.0878	0.420115	1.44717	10.0288	2.40211
ENSG00000227496_LOC102723834	0.227448	0.217499	0.128193	0.052205	0.328857	0	0	1.18841	0.198201
ENSG00000283526_PRRT1B	1.77629	2.64225	3.09443	1.03779	6.42961	1.80887	0.690314	16.7247	0.949834
ENSG00000099260_PALMD	0.329737	0.668849	0.191476	0.252278	1.46693	0.194162	0.101167	5.15122	0.065304
ENSG00000156574_NODAL	0	0.082185	0	0	0.516168	0	0	2.02076	0
ENSG00000124875_CXCL6	0.197735	3.61364	0.133735	0.226927	19.6168	0.180814	0.400403	64.5612	0.516925
ENSG00000157216_SSBP3	6.42715	9.54075	10.1873	5.97802	12.0643	10.1445	8.57464	22.7785	9.83153
ENSG00000184160_ADRA2C	0	3.57981	1.75286	0	5.97084	2.28528	0	18.7003	3.50863
ENSG00000127863_TNFRSF19	0.063114	3.42003	3.61056	0.054324	7.80924	2.57907	0.195255	26.0153	3.38584
ENSG00000138759_FRAS1	0.762178	5.88386	5.80372	0.378126	8.98906	4.78705	0.562688	23.6085	4.03864
ENSG00000160180_TFF3	0	4.27664	3.05763	0.903769	5.15786	2.90048	1.3781	16.2557	4.09839
ENSG00000117298_ECE1	4.90148	25.4177	19.4	6.53728	25.4645	18.7762	8.02268	89.9049	23.6648
ENSG00000273259_	0	0.475129	0.26686	0	0.81916	0.270603	0.088775	1.86308	0.45844
ENSG00000267060_PTGES3L	0.056496	1.3206	1.27367	0.291763	1.88503	0.710342	0.413114	4.49344	1.16923
ENSG00000077549_CAPZB	5.45049	8.58804	7.96331	5.6054	10.1269	6.99318	5.88449	14.6981	7.34074
ENSG00000176907_TCIM	1.80848	48.3662	16.0599	2.02485	60.5867	18.9573	11.81	181.355	28.9721
ENSG00000175147_TMEM51-AS1	0.013476	0.6515	0.235458	0	0.734425	0.223356	0	1.97158	0.271566
ENSG00000275074_NUDT18	0.229977	4.74044	1.8665	0.527857	4.96211	1.99782	0.206974	13.6718	2.30465
ENSG00000227220_CCN2-AS1	1.95578	2.2512	4.22549	2.43155	3.62534	0.558881	2.01685	9.84043	4.26071
ENSG00000254898_	0	0.197509	0.628617	0	0.41349	0	0	1.29502	0.404964
ENSG00000131748_STARD3	6.7965	7.236	6.93083	7.42018	7.48238	6.965	7.30469	8.94795	7.82365
ENSG00000252947_SCARNA1	0	0.516378	0	0.557748	0.540526	0	0.546735	1.69289	0.529381
ENSG00000084636_COL16A1	0.23541	0.981973	0.049141	0.320194	1.54184	0.139524	0.921999	5.8413	1.86144
ENSG00000100918_REC8	0.314894	1.22679	0.260302	0.626396	1.49429	0.791857	1.27529	4.24126	1.30341
ENSG00000287742_	0.751346	0.698524	0.423469	0.646701	1.14901	0.644112	0.950899	2.50813	0.716112
ENSG00000115963_RND3	7.43007	10.208	3.39064	6.18271	13.3318	4.92636	8.88894	28.0707	8.36227
ENSG00000160097_FNDC5	0.050438	0.107182	0.028428	0.144711	0.308534	0.028826	0.255337	1.25913	0.219762
ENSG00000204217_BMPR2	2.84578	4.36068	2.76413	3.59917	4.9665	3.03156	5.30668	11.9808	3.83786
ENSG00000183963_SMTN	4.65528	8.16848	5.10549	6.44541	12.7644	4.55584	10.9792	32.7335	8.21972
ENSG00000167657_DAPK3	11.3205	12.3422	9.53216	11.3743	15.7257	8.78241	15.0368	32.2802	11.3406
ENSG00000157349_DDX19B	3.4045	3.9829	3.28649	3.4499	4.0483	3.95357	3.60588	5.19356	3.72812
ENSG00000279753_	2.14817	6.08654	2.95958	4.38277	7.69849	6.54784	4.29624	15.2427	4.67985
ENSG00000260257_LOC119746555	0.340724	1.40786	0.426748	0.695156	1.64212	1.21165	0.553663	2.98911	0.701038
ENSG00000238365_RNU7-57P	0	2.85729	0	3.0862	5.98182	3.07384	1.51263	10.9286	1.46462
ENSG00000116285_ERRFI1	53.5329	68.7761	58.1894	62.5438	79.3353	69.5532	69.6268	110.014	60.4353
ENSG00000123388_HOXC11	0.247093	1.44396	0.612765	1.02086	0.989336	1.07326	0.91731	2.38128	0.645958
ENSG00000270457_	0	0	0	0	0.265465	0.272826	0	1.10856	0
ENSG00000249641_HOXC13-AS	0.343789	0.18264	0.064588	0.197271	0.318634	0.392963	0.064459	1.26406	0.124826
ENSG00000268533_	0	0	0	0.177708	0	0.176997	0	1.07877	0
ENSG00000259342_	0.110666	0	0	0.254008	0	0.379487	0	1.92744	0.120545
ENSG00000224079_	0	0	0	0	0.103253	0	0	3.12604	0.101125
ENSG00000143632_ACTA1	0.033883	0	0.114582	0.038885	0.64064	0	0.038118	11.8813	0.036908
ENSG00000123407_HOXC12	0.024702	0	0	0	0.219785	0.084705	0.083366	15.0004	0.026907
ENSG00000201684_RN7SKP239	0	0	0	0	0	0	0	1.27015	0
ENSG00000199122_MIR148B	0	0	0	0	0	0	0	2.83859	0
ENSG00000202361_Y_RNA	0	0	0	0	0	0	0	1.89239	0
ENSG00000207991_MIR601	0	0	0	0	0	0	0	1.18574	0
ENSG00000208018_MIR645	0	0	0	0	0	0	0	1.99305	0
ENSG00000223189_RNU6-177P	0	0	0	0	0	0	0	1.80141	0
ENSG00000235689_	0	0	0	0	0	0	0	1.40335	0
ENSG00000252427_LOC124900314	0	0	0	0	0	0	0	2.60204	0
ENSG00000254311_SNRPCP17	0	0	0	0	0	0	0	1.37083	0
ENSG00000273745_MIR6870	0	0	0	0	0	0	0	1.56122	0
ENSG00000277817_MIR6738	0	0	0	0	0	0	0	1.46365	0
ENSG00000283695_	0	0	0	0	0	0	0	3.07126	0
ENSG00000201394_RNA5SP140	0	0	0	0	0	0	0	1.01819	0
ENSG00000200419_Y_RNA	0	0	0	0	0	0	0	2.7551	0
ENSG00000207101_Y_RNA	0	0	0	0	0	0	0	3.67347	0
ENSG00000212559_RNA5SP35	0	0	0	0	0	0	0	1.4523	0
ENSG00000221634_MIR1276	0	0	0	0	0	0	0	2.25719	0
ENSG00000251703_RNU6-998P	0	0	0	0	0	0	0	1.85492	0
ENSG00000251712_RNU7-20P	0	0	0	0	0	0	0	1.51086	0
ENSG00000263583_MIR4522	0	0	0	0	0	0	0	1.07671	0
ENSG00000264101_MIR4689	0	0	0	0	0	0	0	1.33819	0
ENSG00000264961_MIR4730	0	0	0	0	0	0	0	3.69763	0
ENSG00000273767_	0	0	0	0	0	0	0	1.23254	0
ENSG00000274066_MIR6514	0	0	0	0	0	0	0	1.33819	0
ENSG00000275950_MIR6724-1	0	0	0	0	0	0	0	1.01819	0
ENSG00000277718_LINC02255	0	0	0	0	0	0	0	1.41216	0
ENSG00000287148_LINCADL	0	0	0	0	0	0	0	1.07877	0
ENSG00000153294_ADGRF4	0.023791	0.025278	0	0.027303	0.264604	0.108777	0.214115	3.31489	0.155489
ENSG00000271824_SMIM32	0	0.050572	0	0	0.158809	0	0.107089	1.93426	0
ENSG00000235770_LINC00607	0.115947	0.024639	0	0.119758	0.051582	0.039759	0.234787	2.08672	0.01263
ENSG00000179144_GIMAP7	0	0	0	0	0.07391	0	0.07476	8.33338	0.506705
ENSG00000198797_BRINP2	0	0.038165	0.04049	0	0	0.020529	0	2.02278	0.136941
ENSG00000143768_LEFTY2	0	0	0	0	0	0.201696	0	4.01574	0.345973
ENSG00000137831_UACA	4.5415	8.82446	5.06141	5.63297	7.78463	5.66073	7.37884	53.7966	9.51816
ENSG00000116194_ANGPTL1	0.179379	0	0.025275	0	0.024938	0	0.050449	1.04139	0
ENSG00000178776_C5orf46	0.198709	0	0	0.15203	0.073668	0	0	1.69197	0.144298
ENSG00000279930_	0.037315	0.158592	0.126189	0	0.041502	0	0	1.21316	0.121939
ENSG00000101074_R3HDML	0	0.064791	0.137475	0	0	0	0	1.48688	0
ENSG00000169991_IFFO2	2.97687	2.64967	3.32617	2.56226	4.16762	2.89525	1.77727	9.92977	3.75459
ENSG00000244144_	0	0	0.175221	0	0.34577	0.177679	0	1.44391	0.16932
ENSG00000176268_CYCSP34	0	0	0.299144	0	0.295155	0.30334	0	1.84882	0.28907
ENSG00000138772_ANXA3	0.626288	0.823041	3.65989	0.189144	3.79439	2.5809	1.05684	16.3043	2.99806
ENSG00000143502_SUSD4	0.105834	0.337349	0.153384	0.034702	0.521279	0.10369	0.068035	3.37056	0.329375
ENSG00000231536_	0	0	0	0	0.120117	0	0	1.1286	0
ENSG00000042980_ADAM28	0	0.0731	0	0	0.564322	0	0.019349	5.8315	0.009368
ENSG00000164393_ADGRF2	0	0.090167	0	0	0.188767	0.032334	0	2.26629	0.061625
ENSG00000257345_LINC02413	0	0.06852	0	0	0.143449	0	0	1.49758	0
ENSG00000275692_MIR6724-4	0	0	0	0	0.975296	0	0	5.09094	0
ENSG00000225315_	0	0	0	0	0.197637	0	0	1.23797	0
ENSG00000181541_MAB21L2	0.095174	0.337078	0	0.036408	3.95181	0	0	27.0375	0.207339
ENSG00000140807_NKD1	0.01859	0.696259	0.29861	0.016001	2.02622	0.228427	0.041826	10.118	0.116434
ENSG00000185070_FLRT2	0.004234	0.341904	0.090682	0.00243	1.25968	0.120992	0.028579	6.36403	0.362043
ENSG00000130487_KLHDC7B	0.236124	0.284336	0.053233	0.126459	0.70031	0.125953	0.177089	4.22216	0.222908
ENSG00000164616_FBXL21P	0.083343	0.531315	0	0.14347	1.57579	0	0.257835	8.7093	0
ENSG00000211455_STK38L	4.92542	5.90777	6.2146	3.96624	6.99462	5.18652	8.97927	31.9934	9.06558
ENSG00000153094_BCL2L11	4.12106	5.28016	4.61804	4.53472	6.64596	5.25084	5.39967	16.3816	6.29769
ENSG00000120690_ELF1	12.5165	14.6114	15.9519	11.5498	19.881	15.0543	18.0862	41.342	15.0189
ENSG00000103811_CTSH	1.60683	2.23067	1.4543	1.64215	1.19358	1.43448	1.9	7.4492	2.9384
ENSG00000130176_CNN1	0	1.2388	0.19233	0	0.695805	0.487568	0.511854	5.77823	1.85852
ENSG00000271218_	0.353841	0.18798	0	0	0.19677	0.202227	0	1.84882	0.385426
ENSG00000240875_LINC00886	0.753598	0.757425	0.573971	0.771356	0.724886	0.861391	0.779039	1.84462	0.865239
ENSG00000138435_CHRNA1	0	0.017216	0.054794	0	0.16219	0.259292	0.036456	1.16645	0.211795
ENSG00000283441_MIR499B	0	0	0	0	1.22914	1.26322	0	8.98238	1.2038
ENSG00000186684_CYP27C1	0	0.164686	0.244603	0.053364	0.241341	0.283467	0.05231	1.81768	0.320781
ENSG00000116329_OPRD1	0.017318	0.055202	0.117128	0.009937	0.269654	0.108873	0.029223	2.70453	0.311253
ENSG00000187775_DNAH17	0.040062	0.095775	0.174993	0.04023	0.228356	0.251861	0.107039	2.79683	0.485479
ENSG00000172602_RND1	0.776514	3.06139	4.8833	1.38363	5.34091	6.7036	5.31031	34.2615	10.6619
ENSG00000136859_ANGPTL2	0	0.591164	0.225782	0.332033	0.396037	0.763161	0.525771	14.29	3.49085
ENSG00000118257_NRP2	0.029028	0.111035	0.765686	0.073291	0.419709	0.955599	0.444124	8.9049	2.71296
ENSG00000087008_ACOX3	2.91574	2.47394	3.23941	2.8888	1.84307	3.90824	3.49251	15.5879	5.62085
ENSG00000064666_CNN2	35.7722	84.4236	48.1182	48.3025	98.7493	43.1689	76.6956	160.429	57.1926
ENSG00000168646_AXIN2	1.0556	2.1607	1.46988	1.44304	2.65884	1.54372	2.11309	4.79452	1.53874
ENSG00000148400_NOTCH1	2.62674	4.25482	2.38036	3.61301	5.37748	2.02372	4.73672	12.6632	2.3563
ENSG00000228526_MIR34AHG	0.2873	0.837002	0.146256	0.755154	1.28844	0.328395	1.23026	3.59413	0.504751
ENSG00000117016_RIMS3	0.066683	0.436919	0.025056	0.242339	0.370825	0.114332	0.325074	1.07107	0.133166
ENSG00000112367_FIG4	0.48474	0.775522	0.41766	0.540317	0.870657	0.493573	0.692618	1.27123	0.643322
ENSG00000224616_RTCA-AS1	0.208984	0.461175	0.126847	0.230612	0.607896	0.147001	0.334567	1.08261	0.367724
ENSG00000219682_	0.345506	0.856576	0.194732	0.594771	0.768542	0.394927	0.583028	1.53782	0.627246
ENSG00000198237_GUSBP13	0.892149	4.33334	0.28733	2.48651	4.96122	0.728399	2.86755	7.84311	1.66592
ENSG00000011132_APBA3	2.5085	3.56907	1.41383	3.27592	4.60181	1.89506	3.53561	6.82965	2.6539
ENSG00000169862_CTNND2	0	1.56817	0.500357	0	3.41877	0.60885	0.012484	10.1147	0.568119
ENSG00000100628_ASB2	0	0.189529	0	0.055831	0.432855	0.074143	0	1.05441	0.088319
ENSG00000171840_NINJ2	0.781574	3.36786	1.71308	0.896959	5.02241	1.09189	0.781555	11.1924	1.56079
ENSG00000169851_PCDH7	0.006252	0.451746	0	0.028702	0.85534	0.100055	0.049237	1.77865	0.136212
ENSG00000116711_PLA2G4A	0.196155	4.40653	0	0.032159	6.57605	0	0.063048	16.2033	0.091571
ENSG00000088992_TESC	0.628316	4.89567	0.141651	0.624932	9.22429	0.191517	0.848206	18.9195	0.13688
ENSG00000287828_	0	1.17746	0	0	2.71154	0	0	5.79025	0
ENSG00000248479_	0	0.445293	0	0	0.932231	0	0	1.94646	0
ENSG00000169507_SLC38A11	0.098332	0.487566	0.283264	0.050155	2.63689	0.237282	0.061456	5.48035	0.22612
ENSG00000139292_LGR5	0.015446	7.87766	0.48752	0.035453	37.2962	0.865126	0.173766	89.3332	0.639352
ENSG00000275342_PRAG1	1.69844	3.75075	2.15853	2.23583	20.3345	2.30301	2.71619	44.6809	2.48487
ENSG00000071054_MAP4K4	12.0629	22.6304	13.9931	11.6449	60.561	15.9553	19.4297	130.632	19.636
ENSG00000288530_	0	0	0	0	1.02156	0	0.172216	2.31073	0
ENSG00000275305_RNA5SP528	0	0	0	0	0.75401	0	0	1.57434	0
ENSG00000269392_	0	0	0	0	0.590311	0	0	1.23254	0
ENSG00000090530_P3H2	0.18819	0.492195	0	0.166133	3.81578	0.297842	0.113997	7.84954	0.425746
ENSG00000261408_TEN1-CDK3	0.165574	0.351847	0.139979	0.332531	1.1049	0.260228	0.349249	2.04265	0.225442
ENSG00000277223_	0	0.576584	0	0	2.41419	0	0	4.62066	0.197034
ENSG00000245648_KLRK1-AS1	0	0.640091	0.028295	0	4.25744	0.028692	0.056477	7.21349	0.041013
ENSG00000136856_SLC2A8	3.0808	7.94339	4.16731	2.89921	16.3327	4.29618	3.30407	26.4947	3.98222
ENSG00000182511_FES	0.211193	3.12113	0.216421	0.242372	8.22108	0.526694	0.647963	15.0252	0.711048
ENSG00000070061_ELP1	4.63218	6.07003	2.67636	4.17498	9.0944	3.16241	4.36189	13.9771	2.89773
ENSG00000203414_BTBD7P1	0.111047	0.412961	0	0.254883	0.864543	0	0.187388	1.48279	0
ENSG00000118503_TNFAIP3	2.96556	5.56442	1.87769	3.72198	10.737	2.14924	4.31573	20.4109	2.43302
ENSG00000205129_C4orf47	0.354359	0.502014	0.199722	0.406674	1.11666	0.27003	0.398645	1.9201	0.385991
ENSG00000177663_IL17RA	2.21494	3.04556	2.13446	2.54193	4.02845	2.17433	2.66763	5.28476	2.54511
ENSG00000134986_NREP	6.3185	8.70265	3.83964	6.94296	13.8524	3.99256	7.42992	20.0872	6.73146
ENSG00000126803_HSPA2	2.57975	5.82464	0.413063	2.23727	7.93917	0.268068	2.45693	22.244	0.52688
ENSG00000185008_ROBO2	0.566604	1.38928	0	0.294559	1.51888	0	0.386807	3.70555	0.005275
ENSG00000119888_EPCAM	6.80598	12.7696	2.20801	4.30544	16.69	1.70769	5.60235	32.458	1.41037
ENSG00000204385_SLC44A4	0.359198	0.585198	0.188952	0.082445	0.852262	0.136859	0.107757	1.58486	0.13042
ENSG00000154380_ENAH	26.0677	23.9596	16.3758	21.7688	36.0148	13.9672	18.265	78.5304	16.46
ENSG00000056586_RC3H2	5.62351	5.3894	4.86827	5.02045	6.11477	4.68932	5.04691	7.8986	4.79551
ENSG00000272977_	0.386831	0.593684	0.218023	0.419276	0.788758	0.491291	0.241764	1.54708	0.140454
ENSG00000101076_HNF4A	19.5758	25.1499	19.696	23.0122	24.508	15.4554	18.9157	37.6094	13.2157
ENSG00000258001_R3HDM2-DT	0	0.312842	0	0.337905	0.491207	0	0.165617	1.02562	0
ENSG00000258897_EGLN3-AS1	0	0.278308	0	0.300604	0.291322	0	0	1.21654	0
ENSG00000073712_FERMT2	10.0666	9.90583	10.0579	11.2136	12.6061	8.10684	9.14766	16.6471	8.10966
ENSG00000100906_NFKBIA	13.4777	13.5372	13.3972	15.8766	24.0577	11.3299	13.8517	36.0452	9.47645
ENSG00000101966_XIAP	5.06606	5.48176	4.7652	4.45284	5.84174	5.42272	5.8612	7.25937	5.76743
ENSG00000180304_OAZ2	8.08756	10.3698	9.08095	8.44874	9.89561	9.43672	9.79633	11.4543	9.69158
ENSG00000175137_SH3BP5L	4.84844	8.58087	6.57742	6.04948	8.10429	7.36241	8.16569	10.3427	7.81438
ENSG00000146242_TPBG	0.602577	5.04808	1.07111	1.1171	4.38197	1.43052	4.79732	8.26134	3.20609
ENSG00000263345_SGSM2-AS1	0.392265	1.52821	0.736952	0.525205	1.38154	0.747288	1.25031	2.2014	1.21063
ENSG00000226067_LINC00623	1.05499	2.93422	3.14792	1.67367	5.62521	4.6817	4.0143	12.718	5.77962
ENSG00000089639_GMIP	1.53565	3.88377	3.19387	2.63113	6.39878	3.63422	4.0391	14.1389	5.13599
ENSG00000108669_CYTH1	3.71437	5.68216	5.65296	4.27467	7.04719	5.54196	5.48949	11.1746	6.36923
ENSG00000165655_ZNF503	2.29064	4.62694	3.20631	1.67551	5.45922	3.91304	3.96447	9.93727	4.68861
ENSG00000130702_LAMA5	3.47745	17.5444	10.6015	7.91041	16.7199	14.8476	10.5295	29.2209	15.2252
ENSG00000197948_FCHSD1	0.91677	2.96458	1.73732	1.5553	2.74856	2.5666	1.67406	6.35597	3.40104
ENSG00000180340_FZD2	0.149439	4.19634	1.29949	0.563504	3.94144	2.09858	1.15279	10.2126	4.04621
ENSG00000167123_CERCAM	0.426151	3.65062	1.6963	0.810014	3.59916	2.26809	1.5431	8.81377	4.03266
ENSG00000177666_PNPLA2	7.60218	13.6935	12.1538	10.6579	11.6873	12.6613	12.2006	21.7373	15.4376
ENSG00000242445_RPL7AP11	0.201942	0.858261	0.569086	0.46351	0.786096	0.807894	0.681537	1.5241	0.989856
ENSG00000134590_RTL8C	19.8982	34.6615	30.2879	25.9427	34.551	27.7729	30.6841	51.1589	38.4094
ENSG00000099904_ZDHHC8	4.69942	9.55351	4.8709	7.94788	9.77371	6.48584	8.18378	11.5043	9.20769
ENSG00000112599_GUCA1B	0.21324	0.830755	0.24037	0.448655	0.988185	0.365612	0.599723	1.4443	0.774248
ENSG00000172638_EFEMP2	0.074741	4.73304	0.08425	1.25232	2.44393	0.768888	1.1267	5.4326	3.20767
ENSG00000159674_SPON2	1.10533	11.6727	2.61348	2.07294	6.77639	3.29726	4.82223	18.0147	10.3661
ENSG00000234546_LNCTAM34A	0.075222	0.879167	0.127189	0.302146	0.418309	0.171963	0.465426	1.22278	0.655494
ENSG00000106086_PLEKHA8	3.40904	4.44106	4.44424	3.68269	4.44268	4.13385	4.30196	5.08552	4.13312
ENSG00000273186_	0	0.838326	0.667041	0	0.877528	0.225465	0.443805	1.83224	0.214859
ENSG00000096696_DSP	7.90429	18.3261	19.7764	10.0012	17.0778	13.4037	14.2532	28.3337	13.5307
ENSG00000132005_RFX1	2.04895	3.16375	3.33984	2.8082	4.14781	2.83066	3.29999	4.60408	3.11496
ENSG00000117707_PROX1	9.75043	20.01	23.8646	15.0442	29.9425	20.5978	19.2668	38.3143	21.1039
ENSG00000213018_PABPN1P1	0.186749	0.59527	0.631527	0	1.03851	0.213461	0.630264	1.51786	0.406839
ENSG00000205583_STAG3L1	0.828677	1.90297	2.38047	1.19644	3.03253	1.80275	2.97715	4.81093	1.89265
ENSG00000139865_TTC6	0.412664	0.966604	0.898616	0.785722	1.38732	1.12562	1.10783	1.5899	1.04202
ENSG00000161048_NAPEPLD	1.85658	2.90226	2.92268	2.40006	3.70254	3.29297	2.7728	4.08838	3.10319
ENSG00000092020_PPP2R3C	5.22106	7.25603	7.46258	7.23816	7.78116	7.47176	7.25971	8.89933	6.98377
ENSG00000177951_BET1L	14.5843	21.7032	15.4449	16.7132	17.9735	14.7727	18.9129	16.8119	16.756
ENSG00000184271_POU6F1	0.403253	1.78079	0.284098	0.549558	0.770853	0.273679	0.822238	0.746227	0.562787
ENSG00000133710_SPINK5	0.405067	1.81121	0.456602	0.73604	0.957341	0.424422	1.10125	1.21501	0.84568
ENSG00000122126_OCRL	6.71288	12.1306	7.0549	8.75814	9.49815	7.26923	8.99404	9.28295	7.565
ENSG00000226383_LINC01876	0.802005	3.21919	0.837076	1.39765	1.75094	1.3581	1.60397	1.79345	1.39128
ENSG00000107404_DVL1	8.72844	16.6933	10.3777	12.2113	14.2611	10.8796	11.5727	11.7755	11.7713
ENSG00000184451_CCR10	0.215628	1.66921	0.486124	0.742386	1.09632	0.492942	0.450498	0.786871	0.637521
ENSG00000187147_RNF220	6.46272	11.1496	6.07393	8.41084	9.45716	6.29239	7.72947	7.87139	6.07801
ENSG00000148346_LCN2	1.01097	12.0844	0	5.16301	9.66985	0.57779	4.77674	4.04979	0.936035
ENSG00000168243_GNG4	4.78401	15.7773	0	3.72555	9.05219	0.142034	6.62251	3.85947	0
ENSG00000140332_TLE3	4.72532	9.14461	3.04166	4.30019	6.99783	2.90891	4.7404	4.63281	3.05066
ENSG00000235776_RPL7AP70	1.91366	7.277	1.47593	2.42735	4.48076	1.3815	3.17257	3.39142	0.438837
ENSG00000124370_MCEE	3.97417	12.7206	2.40789	3.64871	8.17711	1.9874	5.30912	5.99879	2.38091
ENSG00000146233_CYP39A1	0.9595	2.4247	0.292317	0.922587	1.55746	0.207492	1.54618	1.05386	0.197731
ENSG00000260798_	0.861307	2.59292	0.485444	0.82372	1.43691	0	1.7764	1.00007	0.156365
ENSG00000139910_NOVA1	1.00767	1.98362	0.792466	1.21022	1.48561	0.803581	1.70479	1.39676	0.825338
ENSG00000068366_ACSL4	28.4319	80.5865	12.3035	43.2427	65.3134	12.5778	58.691	38.4708	10.4614
ENSG00000184500_PROS1	36.7863	60.6213	25.936	42.5861	41.9522	27.5946	43.4847	44.7926	36.018
ENSG00000172081_MOB3A	5.31351	8.68562	3.42259	5.69589	5.80142	3.87104	6.7658	6.46335	5.78781
ENSG00000181982_CCDC149	0.63105	1.03368	0.266751	0.482809	0.614119	0.390711	0.680334	0.67929	0.479734
ENSG00000117533_VAMP4	1.82839	7.35813	1.22202	2.50684	3.0413	1.57206	3.64052	3.34414	1.21611
ENSG00000112379_ARFGEF3	1.10217	5.63613	0.244808	1.7509	1.50964	0.080678	2.37599	2.21906	0.059141
ENSG00000189060_H1-0	52.8199	353.26	18.1962	124.512	110.327	27.7818	161.297	134.05	21.132
ENSG00000261829_	0.539637	3.29688	0.304147	0.928957	1.05032	0.771031	1.21416	1.25316	0.293904
ENSG00000275131_PDE4DIPP2	0.546723	1.41594	0.038518	0.578418	0.532055	0.390577	0.528557	0.624886	0.260542
ENSG00000164118_CEP44	2.2793	5.5822	1.33603	2.60272	2.72515	1.95399	3.23083	2.64651	1.70069
ENSG00000114841_DNAH1	0.511747	1.27902	0.157324	0.57395	0.498018	0.325708	0.693459	0.45915	0.304051
ENSG00000100307_CBX7	0.507802	1.61864	0.158326	0.607569	0.540743	0.358142	0.644191	0.551979	0.317756
ENSG00000235609_	0.408209	1.18552	0.230072	0.546553	0.681013	0.451045	0.688837	0.663566	0.326075
ENSG00000188493_C19orf54	3.71419	9.13172	2.67757	4.90686	6.58064	4.07268	5.34443	5.74176	3.48122
ENSG00000152256_PDK1	1.86405	10.6015	0.894391	4.35332	5.02279	1.01254	3.82718	5.1869	0.899787
ENSG00000144749_LRIG1	6.03665	20.2644	2.93105	8.37389	12.1539	3.02453	11.2368	12.4889	4.77878
ENSG00000064687_ABCA7	1.34586	7.58787	0.502535	3.06979	3.77956	0.653805	3.83245	3.82858	1.50264
ENSG00000184863_RBM33	6.7025	11.8996	5.4431	8.68611	9.38132	6.53063	8.75651	9.58704	5.89551
ENSG00000173575_CHD2	5.22025	8.71078	3.98149	6.7758	6.71582	5.09614	6.60307	6.55382	4.7621
ENSG00000143303_METTL25B	5.60072	9.11557	4.21842	6.69051	6.68212	4.71407	5.49875	6.5326	5.76789
ENSG00000119408_NEK6	16.7612	30.1263	12.9445	24.1438	20.9289	14.6238	20.678	20.9407	17.9204
ENSG00000231908_IDH1-AS1	0.93809	3.73774	0.793081	0.134573	1.56501	0.804204	1.84682	0.953072	0.894099
ENSG00000270084_GAS5-AS1	1.38754	4.42284	0.670319	0.568711	1.54322	1.01958	2.11843	1.15078	0.971615
ENSG00000244468_	0	3.42253	0	0.168033	0.814222	0	0.988291	0.170006	0.159487
ENSG00000279602_	0.060704	1.03198	0.068427	0.139332	0.405089	0.069387	0.478033	0.140968	0.066123
ENSG00000119927_GPAM	4.42487	14.1656	1.49264	3.48295	7.66555	2.04944	6.70808	2.60708	3.97772
ENSG00000272567_	0	1.22806	0	0	0.514196	0.264227	0.780155	0.268405	0.251797
ENSG00000250451_HOXC-AS1	0	2.46152	0.153615	0.156395	1.21253	0.467307	0.919845	0.79116	0.148441
ENSG00000134594_RAB33A	0	1.26991	0	0	0.664646	0.097582	0.384161	0.297376	0.185983
ENSG00000225721_	12.9714	22.7463	7.8458	12.5869	15.1305	13.2597	15.3043	11.5102	10.2236
ENSG00000255139_	1.16273	2.56586	0.352871	0.718517	1.24345	1.12458	1.45897	0.778881	0.438412
ENSG00000003400_CASP10	1.14864	1.88351	1.0399	1.34935	1.62957	1.42665	1.58725	1.29168	0.995022
ENSG00000126858_RHOT1	6.09154	11.2871	5.87564	6.56457	6.01762	5.02401	6.43496	5.46284	4.58537
ENSG00000158158_CNNM4	4.85196	8.49102	4.43261	4.51284	4.35586	3.44358	4.81617	4.47379	3.73064
ENSG00000214274_ANG	15.5857	47.9525	11.6282	22.0045	12.5331	12.3039	22.8314	18.4873	12.1526
ENSG00000179292_TMEM151A	1.33506	8.20712	0.429976	1.824	0.954545	0.254337	2.78925	2.25141	0.415495
ENSG00000108479_GALK1	10.4518	26.3969	11.4428	14.1025	12.9614	9.58032	10.631	12.5622	10.2936
ENSG00000230432_	0	7.44183	0	1.78623	0.865536	0.296512	0	0.903602	0
ENSG00000196968_FUT11	2.52265	11.1739	3.24983	4.7938	3.93525	3.03328	3.83303	3.57576	3.53293
ENSG00000197930_ERO1A	20.893	67.5395	27.4301	32.9552	26.4344	24.0525	25.8965	26.1079	24.5972
ENSG00000218125_	0	2.19792	0	0.593501	0	0	0	0	0
ENSG00000156976_EIF4A2	86.7429	197.391	72.8113	101.331	92.201	89.2969	98.1757	91.2742	91.4038
ENSG00000105376_ICAM5	0.410042	7.29754	0.046221	1.34115	0.661268	0.023435	1.10709	0.928402	0.267986
ENSG00000143590_EFNA3	0.497999	7.84874	0.09356	1.14304	1.1539	0.189744	1.21384	0.81916	0.406839
ENSG00000088543_C3orf18	0.397908	2.1139	0.196233	0.542274	0.553189	0.284264	0.587521	0.519766	0.541783
ENSG00000162692_VCAM1	0.280078	5.79583	0.015034	0.688771	0.489502	0	0.555141	0.836231	0.842598
ENSG00000147905_ZCCHC7	10.3775	21.7276	10.8475	9.82718	9.81852	9.20522	10.8258	8.78262	9.394
ENSG00000101197_BIRC7	0	13.8809	0	0.895994	0.115777	0	2.51781	0	0
ENSG00000153902_LGI4	0.071205	1.11593	0	0.183865	0.059396	0	0.020026	0.062008	0.01939
ENSG00000289009_	0.221272	2.11593	0.149654	0.355514	0.295317	0.151753	0.09957	0.308305	0.096409
ENSG00000268095_ZNF649-AS1	0.139336	3.55311	0	0.319814	0	0	0.15675	0	0
ENSG00000182459_TEX19	1.50094	13.2011	0.939947	1.67468	1.34475	1.28673	1.96994	0.91979	1.22619
ENSG00000172782_FADS6	0.169368	5.69859	0	0.226768	0.251161	0.064531	0.063512	0.39331	0
ENSG00000163959_SLC51A	0.183946	2.36162	0.086396	0.193511	0.187536	0.070086	0.172446	0.266977	0.11688
ENSG00000099866_MADCAM1	0.263109	3.80895	0.037073	0.075488	0.25605	0.075186	0.184994	0.152749	0.143298
ENSG00000199370_U3	0	1.19608	0	0	0	0	0	0	0
ENSG00000199217_RNU6-1123P	0	1.61734	0	0	0	0	0	0	0
ENSG00000206587_RNU6-46P	0	4.80666	0	0	0	0	0	0	0
ENSG00000207151_Y_RNA	0	1.68076	0	0	0	0	0	0	0
ENSG00000225240_	0	2.85729	0	0	0	0	0	0	0
ENSG00000229356_LRRC3-DT	0	1.20269	0	0	0	0	0	0	0
ENSG00000229409_	0	1.05826	0	0	0	0	0	0	0
ENSG00000237371_	0	1.36785	0	0	0	0	0	0	0
ENSG00000251720_RNU7-123P	0	1.42865	0	0	0	0	0	0	0
ENSG00000251991_RNU7-49P	0	1.38256	0	0	0	0	0	0	0
ENSG00000252645_RNU7-111P	0	1.38256	0	0	0	0	0	0	0
ENSG00000265598_MIR5707	0	1.05826	0	0	0	0	0	0	0
ENSG00000278011_	0	2.05315	0	0	0	0	0	0	0
ENSG00000278039_	0	2.01691	0	0	0	0	0	0	0
ENSG00000284197_MIR658	0	1.71438	0	0	0	0	0	0	0
ENSG00000201592_	0	1.07149	0	0	0	0	0	0	0
ENSG00000199545_RNA5SP195	0	1.46528	0	0	0	0	0	0	0
ENSG00000212615_SNORD58	0	1.29877	0	0	0	0	0	0	0
ENSG00000251099_	0	1.05177	0	0	0	0	0	0	0
ENSG00000252130_RNU6-1045P	0	1.60222	0	0	0	0	0	0	0
ENSG00000252363_RNU7-43P	0	1.33936	0	0	0	0	0	0	0
ENSG00000253307_	0	1.07958	0	0	0	0	0	0	0
ENSG00000260443_	0	1.18233	0	0	0	0	0	0	0
ENSG00000265871_MIR3174	0	1.97055	0	0	0	0	0	0	0
ENSG00000266463_MIR3196	0	9.3755	0	0	0	0	0	0	0
ENSG00000267289_PIN1-DT	0	1.14292	0	0	0	0	0	0	0
ENSG00000274500_	0	1.73169	0	0	0	0	0	0	0
ENSG00000275856_	0	2.25576	0	0	0	0	0	0	0
ENSG00000284575_MIR4793	0	1.97055	0	0	0	0	0	0	0
ENSG00000110243_APOA5	0.119875	20.4638	0.135126	0.412717	0.977711	0.045674	0.044952	0.603147	0
ENSG00000278962_	0	5.92335	0	0	0.276448	0.040588	0	0.164918	0
ENSG00000163958_ZDHHC19	0	1.23514	0	0	0.03694	0	0	0.038565	0
ENSG00000265972_TXNIP	1.81319	143.253	2.44761	7.09039	6.34863	4.55448	7.30295	2.39122	8.65605
ENSG00000130822_PNCK	0.238357	8.99904	0.035824	0.765928	0.600891	0.018163	0.429032	0.35056	0
ENSG00000105668_UPK1A	0.236759	6.03742	0.266882	0.407569	0.263323	0	0.133174	0.206178	0
ENSG00000216588_IGSF23	0.057055	3.03108	0.064314	0.196434	0.190369	0	0	0	0.062148
ENSG00000288718_	0.226194	2.96411	0.084991	0	0.167714	0	0.084821	0.350181	0.082128
ENSG00000184224_NDUFV1-DT	0.132581	1.44391	0.074725	0	0.036864	0	0.037288	0.076971	0
ENSG00000163322_ABRAXAS1	3.05979	6.93633	2.16158	2.54946	2.61059	1.94037	2.5227	2.62806	2.29424
ENSG00000113734_BNIP1	4.59587	7.86927	5.03151	4.81903	4.8541	4.53518	5.20743	4.29976	3.81762
ENSG00000171560_FGA	188.902	775.167	256.804	392.439	389.757	227.738	365.094	297.541	131.838
ENSG00000100802_C14orf93	2.00884	6.92677	2.73439	3.63211	3.54103	2.55612	3.45379	3.3667	2.31202
ENSG00000171557_FGG	189.812	618.58	222.449	370.396	280.472	188.222	329.048	201.97	105.55
ENSG00000220749_RPL21P28	8.35153	18.6345	8.66094	10.7346	6.87352	5.72766	5.44924	6.98187	6.18597
ENSG00000273013_	0.135818	1.01015	0.306195	0.467606	0	0	0	0.157699	0
ENSG00000200257_RNU6-97P	0	1.64844	0	0.890251	0	0	0	0	0
ENSG00000271992_	0.173124	1.65551	0	0.79473	0.192548	0.197887	0	0	0
ENSG00000207525_Y_RNA	0.79877	4.24351	0	2.75008	0	0	0	0	0
ENSG00000178537_SLC25A20	14.962	19.9168	14.5178	15.366	12.5278	12.8752	14.2019	14.2632	11.2509
ENSG00000116717_GADD45A	11.1479	20.2608	9.77899	13.5633	8.43669	9.19758	11.4096	10.1216	7.21278
ENSG00000242299_RPS18P5	21.2675	35.1092	23.3789	22.9952	18.3755	22.0995	20.1685	20.4081	16.6565
ENSG00000111640_GAPDH	1893.99	2946.75	1968.38	2046.63	1557.83	1611.42	1760.77	1469.65	1621.66
ENSG00000127948_POR	32.6201	46.0941	35.6114	32.8081	29.1814	27.457	30.8535	26.9454	28.667
ENSG00000169018_FEM1B	11.4072	14.7737	9.57827	9.71522	10.7922	9.77309	9.35675	11.3529	9.23264
ENSG00000124171_PARD6B	3.0963	5.6293	2.21048	2.13205	3.08019	2.22182	2.24476	3.29555	2.30467
ENSG00000176485_PLAAT3	21.5834	42.2471	17.3908	19.8699	18.3533	17.1257	17.4444	24.422	16.4912
ENSG00000131096_PYY	0.20407	1.01186	0	0	0	0	0	0.31593	0
ENSG00000165516_KLHDC2	11.0819	16.9701	10.2468	10.5495	10.6071	10.8429	9.62303	11.8741	9.24804
ENSG00000270441_LAMB2P1	0.403603	1.52474	0	0	0.149629	0.256296	0.201797	0.260348	0.244239
ENSG00000270372_	0.733416	3.89631	0	0	0.815702	0	0	0.851576	0.798884
ENSG00000286061_RCAN3AS	0.741116	2.02485	0.238687	0.486016	0.471009	0.242035	0.23821	0.491724	0.576622
ENSG00000072201_LNX1	1.24801	2.56059	0.970198	1.25116	1.10085	1.04939	1.09736	1.34914	1.25003
ENSG00000256393_RPL41P5	37.235	64.8386	27.9815	28.488	29.9091	11.8225	24.4349	34.8273	21.406
ENSG00000186951_PPARA	4.74922	13.8476	2.96573	4.67274	3.3607	1.95372	2.87739	3.43762	1.88175
ENSG00000216316_	0.554473	2.20925	0.468762	0.63633	0.308341	0.158446	0.155942	0.643803	0.150992
ENSG00000285793_ANAPC1P2	0.982519	2.12654	0.574271	1.00229	0.526141	0.332757	0.491248	0.633785	0.475655
ENSG00000081377_CDC14B	4.81359	7.50398	3.39451	3.50899	3.68331	3.08998	3.1018	3.45183	2.82717
ENSG00000280351_	0.628176	1.23954	0.252892	0.25747	0.299423	0.153863	0.353341	0.364691	0.1955
ENSG00000289121_	0.583902	1.2408	0.219397	0.223368	0.216471	0.222474	0.218958	0.451983	0
ENSG00000139517_LNX2	7.95867	13.3162	7.61138	6.23009	7.69623	5.51568	4.29758	7.23707	6.05924
ENSG00000287787_	0.7527	1.5268	0.694198	0.549705	0.761045	0.234645	0.307915	0.476709	0.372677
ENSG00000196950_SLC39A10	7.47624	12.4297	6.1135	4.01559	5.56498	4.66609	4.50051	5.28157	5.0437
ENSG00000111481_COPZ1	47.4989	64.7619	46.9397	40.0462	46.521	42.772	42.0262	43.5925	39.7905
ENSG00000233476_EEF1A1P6	17.6624	33.3833	16.6898	13.3795	15.4948	11.5935	14.4924	13.8073	15.2388
ENSG00000169100_SLC25A6	106.13	189.763	107.863	103.436	108.967	100.053	95.1411	97.1718	111.983
ENSG00000247675_LRP4-AS1	0.124436	1.18993	0.187023	0.095204	0.138397	0.047411	0.046662	0.144483	0.090362
ENSG00000100079_LGALS2	0.871647	5.04228	1.09172	0.333443	0.646295	0.221405	0.108953	0.562265	0.421979
ENSG00000143891_GALM	10.2387	18.3496	11.4718	9.20198	9.74103	7.96662	7.00808	8.59389	8.76756
ENSG00000146677_RPL32P18	9.29353	18.4884	10.0301	7.03473	8.79679	7.00656	5.33871	7.57652	8.18464
ENSG00000186298_PPP1CC	37.1954	64.134	38.1879	38.0078	41.9793	35.5188	34.0376	35.5107	33.1098
ENSG00000198755_RPL10A	306.279	500.671	293.806	289.853	331.717	272.855	267.399	276.299	256.814
ENSG00000170889_RPS9	111.323	201.053	95.7574	98.5878	112.347	95.4077	93.5415	92.9334	86.4684
ENSG00000173889_PHC3	3.19003	4.36726	2.84338	2.88938	3.11836	2.80696	2.60704	2.724	2.68529
ENSG00000109929_SC5D	7.76747	17.3501	5.02006	4.29134	7.57693	4.18243	3.63791	4.92871	4.23915
ENSG00000172893_DHCR7	16.6559	68.2336	13.1557	9.27476	36.2927	14.8821	6.08309	11.9032	12.7766
ENSG00000175600_SUGCT	1.71104	4.72681	1.41441	1.11274	2.75937	1.46684	1.44366	1.3907	1.30465
ENSG00000250576_	0	2.75704	0	0	0.787081	0.269636	0	0	0
ENSG00000221763_MIR1289-1	0	1.78581	0	0	0.623106	0	0	0	0
ENSG00000284655_	0	1.17962	0	0	0.411593	0	0	0	0
ENSG00000250535_STK19B	0	2.4375	0	0	0.850495	0	0	0	0
ENSG00000009950_MLXIPL	5.34487	18.1941	4.30619	6.23009	10.9573	5.26671	2.39383	3.20999	3.7049
ENSG00000147155_EBP	21.766	49.7441	15.431	16.0245	30.8564	15.3345	13.0901	14.4643	11.1338
ENSG00000178803_ADORA2A-AS1	3.58248	11.8446	2.09809	2.59544	6.14357	0.777802	1.03569	1.92877	0.65401
ENSG00000196177_ACADSB	6.39298	29.6592	5.95179	5.61398	14.3068	3.50578	5.0227	5.9654	3.49592
ENSG00000113889_KNG1	4.15385	28.4364	2.88447	2.03154	11.1501	0.881485	1.00558	1.87225	0.420008
ENSG00000258704_SRP54-AS1	0.681527	1.31248	0.336103	0.439955	0.68693	0.53557	0.503147	0.272019	0.371181
ENSG00000160752_FDPS	59.2374	111.817	40.2846	41.6363	63.8806	44.1235	34.077	28.7218	44.2222
ENSG00000168028_RPSA	202.566	308.94	180.543	176.731	211.359	174.824	151.936	149.556	168.017
ENSG00000122406_RPL5	267.956	454.145	241.347	233.035	250.054	234.077	244.975	183.866	221.969
ENSG00000231500_RPS18	458.497	704.586	454.452	404.42	423.636	433.674	395.198	348.543	386.631
ENSG00000236552_RPL13AP5	116.4	211.216	118.281	114.22	101.603	100.201	103.215	84.9489	90.6054
ENSG00000117601_SERPINC1	6.37531	25.3022	3.27616	3.44306	3.02393	0.642989	0.158207	0.381007	0.051062
ENSG00000142541_RPL13A	527.217	877.928	412.526	456.133	462.868	425.225	410.717	360.474	403.288
ENSG00000225611_CCDC13-AS2	0.152362	1.05226	0	0	0.084728	0	0	0	0
ENSG00000156508_EEF1A1	1109.9	1988.33	976.21	872.249	984.316	888.559	845.882	822.656	891.408
ENSG00000244485_RPL18P13	0.850711	2.41037	0.479472	0.650869	0.788464	0.810328	0.319009	0.329256	0.617766
ENSG00000169174_PCSK9	14.3948	56.2253	11.5765	7.55474	17.4553	12.1587	3.51209	1.34499	10.9866
ENSG00000254682_	2.13913	7.68439	1.37788	1.40282	2.26584	2.91084	1.14593	0.709647	0.998605
ENSG00000222033_LINC01124	0.495411	1.98405	0.558441	0.437346	0.593378	0.653392	0.300098	0.265489	0.249062
ENSG00000142534_RPS11	618.266	943.029	618.508	567.082	608.668	622.863	550.152	563.702	564.996
ENSG00000157741_UBN2	2.64328	3.64333	2.16498	2.66615	2.83196	2.16762	2.43891	2.64678	2.15546
ENSG00000169439_SDC2	31.1325	86.9572	15.7653	39.968	47.3463	9.86731	25.8229	34.2215	11.7055
ENSG00000073849_ST6GAL1	16.9867	56.7689	6.88048	19.6856	32.5827	5.23894	14.0185	19.6729	3.5886
ENSG00000139354_GAS2L3	7.23637	22.4312	2.2291	8.87829	12.1328	2.39698	4.77931	7.43079	1.43207
ENSG00000071082_RPL31	77.4041	181.98	55.4911	74.6198	101.409	55.483	67.4537	87.7267	55.5373
ENSG00000167526_RPL13	198.935	463.627	132.223	200.452	264.47	136.582	193.653	220.057	134.157
ENSG00000148303_RPL7A	707.625	1530.87	448.808	643.552	963.024	418.348	595.929	790.615	404.91
ENSG00000131469_RPL27	189.823	363.692	142.559	189.833	237.073	129.857	176.947	200.524	123.661
ENSG00000006757_PNPLA4	0.638594	3.04074	0	0.814302	1.52571	0.027035	0.745009	1.04356	0.334918
ENSG00000181788_SIAH2	10.997	22.6816	9.47942	13.4336	13.9096	9.57716	11.2625	11.3023	8.9924
ENSG00000164442_CITED2	27.8572	114.849	10.822	45.3719	46.2115	12.6288	34.9859	37.6813	13.2004
ENSG00000103528_SYT17	0.438397	1.52238	0.096424	0.454034	0.499476	0.12222	0.300723	0.42212	0.093177
ENSG00000176171_BNIP3	45.0788	194.804	21.1744	67.3249	67.4837	16.3255	45.4911	64.3686	16.8377
ENSG00000149742_SLC22A9	9.88841	48.8735	2.53679	13.1875	15.0177	2.02671	9.28295	14.6092	0.928542
ENSG00000149925_ALDOA	2.21231	7.85775	1.73377	3.04671	2.97607	1.85442	2.5599	2.91124	1.46883
ENSG00000169241_SLC50A1	21.617	69.3443	17.5662	25.1644	27.8001	17.1032	24.5512	27.0612	14.4209
ENSG00000170892_TSEN34	9.86239	16.8195	8.70373	10.7956	12.0835	8.87787	10.1469	9.41494	9.67592
ENSG00000090512_FETUB	0.438455	2.96458	0.044931	0.640418	1.19695	0.045561	0.269046	0.138844	0.043418
ENSG00000215030_RPL13P12	64.8197	154.725	34.4599	63.471	86.0591	35.6682	71.3507	68.193	38.2736
ENSG00000171940_ZNF217	19.2577	39.854	11.6639	19.057	23.4817	11.8275	19.7537	16.3985	13.8042
ENSG00000288924_	1.51439	2.82804	0.879396	1.57997	1.9395	0.996639	1.44552	1.3321	1.24968
ENSG00000240303_ACAD11	0.464851	1.32845	0.234893	0.423104	0.766595	0.348121	0.288522	0.428072	0.314284
ENSG00000116251_RPL22	34.5704	71.4232	20.4298	28.0636	45.2387	26.607	26.1088	34.9192	25.7509
ENSG00000132744_ACY3	1.76533	10.0037	0.331655	1.75583	5.23573	0.269046	1.52256	1.77645	0.640972
ENSG00000166840_GLYATL1	0.177961	1.13451	0	0.170195	0.659759	0	0.033367	0.172194	0
ENSG00000144827_ABHD10	12.424	30.5936	9.91744	10.7395	22.6542	7.86238	9.38773	14.828	8.39277
ENSG00000279246_	0.39724	1.30458	0.162829	0.331553	0.843452	0.082556	0.162503	0.461239	0.157345
ENSG00000249790_LINC02972	5.51267	26.8083	0	4.461	14.817	0.121177	2.14671	7.83689	0.038492
ENSG00000243620_	0.74634	3.81392	0	0.509835	2.29259	0	0.439797	0.949113	0
ENSG00000125648_SLC25A23	10.2477	25.6577	7.15446	8.479	19.1183	7.68933	8.53472	11.4957	6.4274
ENSG00000085274_MYNN	6.09168	8.39762	5.72226	6.02302	7.3658	5.94535	5.67567	6.5653	5.7167
ENSG00000121897_LIAS	1.14762	2.47659	0.763323	1.37431	1.8789	1.0592	1.09057	1.29113	0.939489
ENSG00000076555_ACACB	0.694858	2.99452	0.657941	1.00796	1.83621	0.368531	0.894261	0.955258	0.42991
ENSG00000225756_DBH-AS1	0	3.32616	0.255091	0.735841	2.01351	0.172446	0.212151	0.56931	0.041083
ENSG00000106804_C5	7.86219	30.0092	9.27706	10.5578	20.5645	9.21608	12.762	9.55036	7.83559
ENSG00000137285_TUBB2B	1.74539	10.9827	2.18606	1.9363	5.58638	1.90637	3.20708	4.12073	1.90119
ENSG00000272592_	0	1.37978	0	0	0.541613	0	0.182612	0.188478	0
ENSG00000091513_TF	39.3309	262.434	34.615	64.8437	137.692	46.9364	68.5862	79.0565	27.6139
ENSG00000241399_CD302	5.93641	36.6886	5.9779	7.47138	20.6436	4.43321	7.30161	10.1324	4.48331
ENSG00000092036_HAUS4	4.48022	16.239	4.5846	5.10518	9.96577	4.10411	5.57631	6.19816	4.29176
ENSG00000095303_PTGS1	0.041844	3.20112	0.188672	0.208095	1.33412	0.031886	0.549193	0.323905	0.334249
ENSG00000135469_COQ10A	4.32147	13.3744	4.75799	5.91098	7.85218	4.73857	6.27477	6.03874	5.1451
ENSG00000172465_TCEAL1	3.37619	7.49571	2.8401	3.18066	5.04401	3.85911	4.25163	5.09031	3.29334
ENSG00000289613_	0.945947	3.94852	0.685477	0.930513	1.80356	1.46741	1.2922	1.96134	0.809589
ENSG00000162999_DUSP19	0.52494	1.52984	0.422662	0.585225	0.900775	0.634313	0.472435	0.870732	0.294068
ENSG00000139163_ETNK1	4.19725	11.0395	3.44589	4.80994	8.11532	4.14591	4.83779	6.61298	4.10283
ENSG00000143382_ADAMTSL4	2.03194	12.3407	1.72492	4.04488	7.36567	2.39427	2.66687	6.23324	2.25431
ENSG00000128309_MPST	9.03559	27.3428	9.25679	12.6023	19.4615	9.79592	12.179	15.0648	8.73701
ENSG00000165507_DEPP1	6.36415	38.644	4.06009	10.8468	22.108	5.07664	13.0394	17.043	7.02074
ENSG00000101654_RNMT	13.0376	29.3507	10.9441	12.0309	18.3697	10.9126	13.3537	17.6074	10.7014
ENSG00000283041_LOC729998	92.0342	240.652	63.1181	80.2554	145.721	64.7051	83.6439	115.773	61.193
ENSG00000126947_ARMCX1	2.46773	14.1184	0	1.78637	6.16479	0.520745	2.43445	4.5404	1.24062
ENSG00000144320_LNPK	4.09553	11.8936	3.05436	4.3943	6.65964	2.61993	4.0177	5.86941	2.91279
ENSG00000165929_TC2N	0.026227	7.05035	0	0.060199	2.144	0	0.014753	2.34488	0
ENSG00000109705_NKX3-2	0	3.18742	0	0	1.03272	0	0	0.995202	0
ENSG00000164007_CLDN19	0.022397	3.42685	0	0.025704	1.14588	0.051202	0	1.22228	0.024397
ENSG00000259353_	0.179279	4.57167	0	0	1.59515	0	0	1.6653	0
ENSG00000187017_ESPN	1.10435	31.5208	1.7428	0.933865	11.9981	1.00985	0.366171	9.98823	0.683771
ENSG00000101405_OXT	0	5.34698	0	0	1.92398	0	0.530749	1.82599	0
ENSG00000086506_HBQ1	0	5.51977	0	0	1.69938	0	0.343781	1.77412	0
ENSG00000111885_MAN1A1	68.8268	295.096	47.391	69.5779	153.634	53.1828	55.6883	117.306	48.4218
ENSG00000145692_BHMT	0.115681	4.91648	0.156478	0.345173	1.95563	0.079336	0.442468	1.58495	0.151208
ENSG00000084444_FAM234B	0.33665	3.96018	0.433693	0.565727	1.76513	0.549719	0.622186	1.35415	0.392894
ENSG00000167641_PPP1R14A	0.111894	4.51777	0.252261	0.256827	1.99117	0.191849	0.377634	1.36417	0.121882
ENSG00000105708_ZNF14	2.12376	7.81103	1.41182	1.81235	4.20928	1.49387	1.71531	3.47758	2.25402
ENSG00000274386_TMEM269	0.183437	1.2084	0.103388	0.210519	0.530448	0.125805	0.226998	0.511178	0.259755
ENSG00000169047_IRS1	5.45139	14.1852	5.79096	5.32285	8.88406	5.49482	6.19608	7.84429	6.06957
ENSG00000100234_TIMP3	1.15828	46.8591	3.52128	2.01405	19.2064	3.67096	3.07989	15.996	7.073
ENSG00000061656_SPAG4	0.584109	30.4835	1.47177	6.82172	10.5854	3.0241	2.93765	9.85406	3.81749
ENSG00000066248_NGEF	2.23955	6.71436	2.42663	2.96865	3.84242	2.08363	2.81239	3.60825	2.08016
ENSG00000120805_ARL1	17.5901	36.3892	18.2433	15.2153	21.5636	17.1724	17.2505	19.2851	14.7976
ENSG00000100129_EIF3L	32.6759	79.8526	35.3091	28.6422	43.9446	33.4002	30.0626	39.2922	29.0674
ENSG00000138867_GUCD1	19.6412	75.1478	22.1815	18.0327	33.6247	18.9466	16.1279	30.4998	18.9351
ENSG00000139055_ERP27	0	1.78105	0.096899	0	0.382428	0	0	0.349341	0
ENSG00000289007_LOC101928092	0	1.14048	0.096796	0	0.238763	0	0	0.249264	0
ENSG00000146416_AIG1	6.13369	16.8062	6.16981	4.68915	8.49274	5.54539	5.24246	7.81074	6.11836
ENSG00000164076_CAMKV	0.044659	1.85056	0.02517	0.128129	0.471856	0.07657	0.150719	0.388901	0.121613
ENSG00000174080_CTSF	4.36701	42.1029	4.08791	4.44518	12.6915	5.25209	6.04484	12.7426	6.0391
ENSG00000288974_LOC105372564	0.216987	9.40648	0.244594	0.099608	2.17199	0.049605	0.097642	1.81401	0.141814
ENSG00000179571_NBPF17P	0	1.05177	0	0	0.211721	0	0	0.221032	0
ENSG00000248746_ACTN3	0	29.9025	0.026283	0	6.01639	0	0	6.71416	0
ENSG00000088970_KIZ	1.90573	9.84441	1.13522	1.74255	3.70489	1.41679	1.72557	2.75245	1.58641
ENSG00000006534_ALDH3B1	0.475137	3.5727	0.315859	0.447411	1.15174	0.34814	0.603044	1.0185	0.398115
ENSG00000105371_ICAM4	0.056064	16.9174	0.631966	0.128681	4.98831	0.128166	0.252281	1.95288	0.366409
ENSG00000188641_DPYD	0.362028	12.5615	0.790671	0.64918	4.31587	0.827623	0.585454	2.20686	0.739396
ENSG00000003989_SLC7A2	8.07268	134.352	11.7802	14.1134	51.2257	14.4535	11.6418	34.7557	15.0631
ENSG00000109758_HGFAC	0	4.25951	0.06597	0	1.17163	0.133791	0	0.747484	0.031874
ENSG00000287568_LOC101928357	0	3.3415	0	0	0.9716	0	0	0.659314	0
ENSG00000116678_LEPR	0.049668	8.05923	0.087981	0.130288	2.51741	0.064883	0.047893	1.54886	0.046373
ENSG00000265728_	0.37743	3.10793	0.106362	0.108288	1.04944	0.431417	0.10615	0.766917	0.205561
ENSG00000213442_RPL18AP3	60.8124	163.483	53.2205	58.217	89.8972	53.0937	63.9432	66.7068	51.9274
ENSG00000105640_RPL18A	157.471	400.128	141.265	155.512	222.584	126.166	150.623	163.747	126.671
ENSG00000183628_DGCR6	0.53107	2.78814	0.334532	0.430216	0.955469	0.357078	0.597439	0.725447	0.119098
ENSG00000110777_POU2AF1	0.242166	1.27426	0.233979	0.238215	0.487369	0.158174	0.259457	0.361518	0.125611
ENSG00000259246_HMGN2P47	0.296602	2.206	0	0	0.659759	0	0	0.344387	0
ENSG00000145425_RPS3A	438.338	1047.76	383.304	388.577	540.331	371.126	363.351	447.29	356.674
ENSG00000173726_TOMM20	75.5837	191.633	64.7795	64.4171	98.9662	55.4687	63.8844	75.6907	53.9583
ENSG00000136305_CIDEB	4.34694	38.3775	2.09539	4.66048	14.0905	1.53638	1.25472	7.40488	0.809928
ENSG00000100316_RPL3	254.377	701.42	247.623	245.147	373.349	237.92	225.643	295.499	227.902
ENSG00000183172_SMDT1	6.75793	14.8559	5.93657	5.72311	8.24184	6.07311	4.77122	8.49608	5.12744
ENSG00000197714_ZNF460	0.886325	3.29605	0.613078	0.439235	1.43384	0.598651	0.339918	1.21623	0.592431
ENSG00000277462_ZNF670	4.63256	13.8678	4.35524	2.75751	7.03366	3.69125	3.65454	5.89225	2.93133
ENSG00000149212_SESN3	2.46344	11.3368	1.78819	1.22538	4.97071	1.13329	1.80178	3.94955	1.31259
ENSG00000114391_RPL24	144.834	337.964	138.876	131.912	209.649	125.572	127.852	182.302	122.921
ENSG00000114268_PFKFB4	0.911516	34.5149	1.11683	3.36566	11.2692	1.0117	2.34809	9.78608	1.13678
ENSG00000157131_C8A	1.1392	16.1388	0.992284	2.37705	5.2984	0.552424	1.24273	4.58947	0.658045
ENSG00000176438_SYNE3	0.309968	2.48419	0.079864	0.335402	0.773213	0.070861	0.214205	0.951181	0.077174
ENSG00000144891_AGTR1	4.75518	30.4378	2.01333	4.47224	9.80344	2.57185	2.87044	12.1468	3.48679
ENSG00000121858_TNFSF10	1.94597	12.7544	2.00855	2.50233	3.28557	1.44715	1.0814	4.60064	1.45568
ENSG00000106772_PRUNE2	0.016484	1.66382	0.024774	0.119808	0.31777	0.087926	0.030906	0.4402	0.077805
ENSG00000187210_GCNT1	0.104649	6.10623	0.216266	0.130107	1.11541	0.368822	0.049053	1.67075	0.275477
ENSG00000231720_	0	1.62851	0	0	0.309939	0	0	0.485354	0
ENSG00000251350_LINC02475	0.081108	4.96962	0.060952	0.12411	1.11257	0.123613	0.152075	1.50681	0.058899
ENSG00000265817_FSBP	0.750928	5.09942	0.748325	0.999175	1.58563	0.920536	0.832531	2.14818	0.758686
ENSG00000185477_GPRIN3	0.467982	2.54333	0.357745	0.321008	0.771757	0.356614	0.411491	0.90563	0.39843
ENSG00000178297_TMPRSS9	0.074185	4.11845	0.062717	0.042568	0.763197	0.084796	0.187775	1.24898	0.202017
ENSG00000145358_DDIT4L	0.080837	2.14726	0	0.030924	0.329659	0	0.151567	0.657028	0.058702
ENSG00000213178_RPL22P1	70.4437	109.344	50.5715	55.5517	78.7849	63.4262	46.0431	61.9158	44.3673
ENSG00000166575_TMEM135	5.00228	8.78754	3.66606	3.31975	4.93251	3.04157	2.26536	4.41646	2.68959
ENSG00000229927_RHEBP1	3.33731	6.7835	2.28985	1.66522	4.0345	1.65855	1.30587	3.36955	1.10637
ENSG00000266412_NCOA4	76.2657	127.267	70.5537	58.8298	88.4223	53.7152	50.5678	77.2312	57.9752
ENSG00000164054_SHISA5	28.3611	39.8559	26.6866	28.493	30.7778	23.5321	26.0056	31.2892	27.8541
ENSG00000165874_SHLD2P1	0.73107	2.39885	0.266615	0.740294	1.10007	0.172044	0.459596	1.22335	0.304479
ENSG00000197594_ENPP1	6.41282	13.965	5.97084	7.96744	8.83683	4.12519	5.86356	8.00361	4.01575
ENSG00000198865_CCDC152	1.40888	3.82827	1.19761	1.85543	1.95227	0.712801	0.519657	1.90404	0.503162
ENSG00000205544_TMEM256	15.482	45.6225	12.9525	19.8498	20.1785	10.369	14.9676	17.2741	11.1987
ENSG00000149573_MPZL2	6.62086	37.0363	5.92836	11.6612	12.948	4.63022	5.68674	9.82187	4.5051
ENSG00000162817_C1orf115	12.7251	51.3542	12.7712	17.9344	24.0535	10.4623	14.3467	18.2098	8.26793
ENSG00000244187_TMEM141	10.4974	67.8843	12.7941	15.7164	25.0691	8.10082	9.65129	19.737	6.03648
ENSG00000172340_SUCLG2	17.8176	44.0253	15.0781	19.7885	23.4488	15.2299	18.5454	16.229	14.8264
ENSG00000134339_SAA2	0.395822	5.39088	0	1.36278	1.36072	0.082262	0.97154	0.626717	0.117588
ENSG00000288009_LOC101929004	0.366916	4.09345	0.672097	0.894806	0.918187	0.524249	0.72235	0.42603	0.149876
ENSG00000234797_RPS3AP6	11.2642	25.9852	12.9261	9.78268	14.2209	8.46757	10.5028	12.8433	9.50621
ENSG00000214389_RPS3AP26	8.33512	21.9764	8.00364	6.25901	11.2159	4.352	7.06153	8.00525	6.83738
ENSG00000226853_GPR155-DT	0.835537	2.46602	0.732542	0.852346	0.929281	0.106117	0.522198	0.646767	0.202249
ENSG00000148672_GLUD1	17.8489	38.8534	16.9044	17.2039	21.4471	12.8868	11.3614	17.2551	10.9085
ENSG00000184611_KCNH7	0.209589	1.13058	0	0.129517	0.233104	0	0.108823	0.205917	0
ENSG00000167658_EEF2	813.178	2012.53	552.266	724.985	890.377	497.908	662.437	776.97	493.039
ENSG00000084092_NOA1	12.0759	28.4828	8.65118	11.6463	14.3612	7.69154	12.0711	13.1768	8.59754
ENSG00000009694_TENM1	0.553838	2.27791	0	0.334887	0.841172	0	0.334975	0.497858	0
ENSG00000198918_RPL39	82.7609	141.065	62.7349	71.2669	85.8481	60.6247	72.4188	82.0082	62.9346
ENSG00000167468_GPX4	167.926	314.493	155.684	153.994	194.493	126.814	156.536	184.082	134.361
ENSG00000095203_EPB41L4B	5.7257	14.5211	5.32526	4.80635	6.96441	4.40552	4.40419	7.21197	3.41592
ENSG00000250722_SELENOP	66.0568	182.53	35.5363	58.1566	72.2286	22.4588	28.1413	64.9346	20.8593
ENSG00000164684_ZNF704	1.02238	2.41699	0.656897	0.891717	1.17688	0.642738	0.684337	1.1218	0.545683
ENSG00000134419_RPS15A	26.9845	50.2583	21.9351	21.5836	29.0582	20.9449	20.5867	23.4078	17.8149
ENSG00000168509_HJV	0.667293	2.90693	0.075219	0.382904	0.890593	0	0.150137	0.54236	0
ENSG00000240376_RPS8P8	75.6736	135.324	57.2531	60.6446	82.3094	59.2289	61.0344	72.9729	54.6264
ENSG00000138433_CIR1	10.8397	24.1135	10.7594	10.692	12.31	8.647	12.6799	13.5588	9.81636
ENSG00000163960_UBXN7	7.20178	13.3986	6.84859	6.56096	8.2252	6.20672	8.43267	8.35373	6.54762
ENSG00000128607_KLHDC10	8.44381	15.3	6.50656	7.35569	8.47795	6.48575	9.0441	9.27769	6.6879
ENSG00000113615_SEC24A	17.505	45.9221	16.1025	18.6163	21.758	12.8755	18.8587	19.6315	12.4747
ENSG00000136240_KDELR2	79.403	178.766	80.4344	79.4167	96.3712	61.7819	94.4761	92.1717	61.8494
ENSG00000197894_ADH5	42.9077	77.5627	38.9662	44.3523	52.4792	31.2501	47.9529	47.0292	30.5927
ENSG00000165185_KIAA1958	1.54118	3.30114	1.52962	1.70529	1.9736	1.14401	1.98246	1.818	1.19051
ENSG00000215548_FRG1JP	2.85961	10.8645	0.19536	2.58565	2.60219	0.396199	4.48429	5.13141	0.28317
ENSG00000124212_PTGIS	1.0863	5.44784	0	0.914225	1.36927	0.033111	1.9227	3.11123	0.047331
ENSG00000164244_PRRC1	13.0454	22.7565	11.0389	12.1821	15.1947	9.91706	15.9121	17.3258	9.36293
ENSG00000138767_CNOT6L	2.25992	6.12212	1.62375	2.1382	3.26176	1.51835	2.76553	3.5955	1.55967
ENSG00000156869_FRRS1	5.19191	13.6371	0.875233	4.18699	6.50273	0.598801	3.47289	6.31079	0.570631
ENSG00000171017_LRRC8E	1.41634	2.33653	0.756257	1.15492	1.40944	0.702958	1.23694	1.49306	0.771387
ENSG00000268729_	0.674171	1.43263	0	0.2579	0.499873	0	0.252808	0.521857	0
ENSG00000112200_ZNF451	3.93205	4.93507	3.19126	3.50286	3.67349	2.79219	3.69358	4.0405	2.82145
ENSG00000174579_MSL2	5.70773	7.68074	4.76644	4.94881	5.92904	4.62592	5.43198	6.40045	4.24109
ENSG00000134597_RBMX2	8.20677	11.7702	6.96269	7.28841	8.22446	7.29237	7.11188	9.29326	6.22279
ENSG00000101745_ANKRD12	4.98625	6.15877	5.01179	5.12519	5.37719	4.78092	4.76465	5.48365	4.12552
ENSG00000229605_RPL21P93	0.329962	1.05177	0.371942	0.378675	0.366983	0.188579	0.371199	0.766244	0
ENSG00000163964_PIGX	4.99326	5.925	5.15607	4.60107	5.3508	4.52016	5.02275	5.45917	4.30751
ENSG00000079335_CDC14A	0.855089	2.15943	1.15945	1.0951	1.2956	1.06239	1.14319	1.25186	0.863923
ENSG00000223776_LGALS8-AS1	0.110742	1.11782	0.499327	0.190637	0.492668	0.316456	0.498328	0.514336	0.120628
ENSG00000251363_LINC02315	2.69866	7.62113	3.042	3.01557	4.73911	2.84114	3.51528	4.45278	2.01127
ENSG00000117650_NEK2	9.12327	23.6246	10.284	10.3804	14.2346	7.86587	11.2018	11.8643	5.84902
ENSG00000205302_SNX2	7.96821	11.5042	8.32682	8.5959	9.32096	8.07929	9.03784	9.32815	6.94358
ENSG00000258655_ARHGAP5-AS1	6.85395	10.3438	4.92099	2.00403	5.48657	3.49301	3.29047	8.31301	4.23218
ENSG00000253739_RNU6-323P	0.753979	1.60222	0	0	0	0	0	0.875452	0
ENSG00000287264_	0.42573	1.5832	0.079982	0.08143	0.078916	0	0.239467	0.906251	0.077289
ENSG00000197272_IL27	0.254097	1.07992	0	0.072902	0.141303	0	0	0.590069	0
ENSG00000126775_ATG14	7.28891	8.90452	6.5151	6.26453	6.14252	7.08361	7.22452	7.3261	6.20824
ENSG00000218305_CDC14C	0.527111	1.03169	0.218906	0.159192	0.246842	0.221976	0.468147	0.483185	0.151096
ENSG00000111711_GOLT1B	33.237	46.6714	30.6493	27.9053	26.1438	28.8888	30.5401	29.3703	30.3361
ENSG00000152583_SPARCL1	0.440978	1.35631	0.340109	0.213087	0.129067	0.212233	0.156659	0.377281	0.176968
ENSG00000155330_C16orf87	2.43727	3.25484	2.25585	2.27103	1.93978	2.21082	2.37712	2.41453	2.09463
ENSG00000115339_GALNT3	0	2.80188	0	0.040351	0.58658	0.020095	0.079109	1.71466	0.210645
ENSG00000183248_PRR36	0.054181	3.47327	0.081433	0	0.682947	0.165149	0.08127	2.0341	0.275415
ENSG00000146755_TRIM50	0	1.78796	0	0	0.4319	0	0	0.976939	0
ENSG00000156587_UBE2L6	21.5579	71.2522	17.9057	23.7976	28.1105	20.1246	25.0443	44.5653	23.5248
ENSG00000242247_ARFGAP3	9.7856	32.9728	8.86338	11.8809	16.5583	8.76229	11.9791	23.955	10.5517
ENSG00000159261_CLDN14	0	1.94325	0.038178	0.233214	0.414358	0	0.152406	1.14044	0
ENSG00000080031_PTPRH	0.779835	9.48924	2.23949	2.9619	2.68459	2.5468	1.98435	6.2952	2.04271
ENSG00000151470_C4orf33	0.540522	2.11395	0.648182	0.818295	0.856981	0.788727	0.659823	1.45551	0.876893
ENSG00000088340_FER1L4	0.055214	2.45557	0.160043	0.669864	0.84218	0.243431	0.434801	1.71264	0.575652
ENSG00000100027_YPEL1	0.017235	2.582	0.407977	0.276908	0.996756	0.689497	0.426549	1.52087	0.600741
ENSG00000104765_BNIP3L	2.85836	60.6168	11.836	6.76153	23.0968	14.7136	7.15302	40.007	16.4995
ENSG00000125650_PSPN	0.350674	2.47666	0.627813	0.520812	1.21594	0.778089	0.603352	1.77239	0.629139
ENSG00000105223_PLD3	3.91988	11.9449	4.64656	4.28696	6.10619	4.70493	4.75772	8.95087	6.09044
ENSG00000272864_	0.142789	1.82058	0.321911	0.327738	0.794046	0.489639	0.481901	1.32635	0.777674
ENSG00000099875_MKNK2	11.7746	37.4332	14.5441	15.6409	19.7637	16.6733	17.4354	24.8851	19.1542
ENSG00000184867_ARMCX2	0.022738	5.91914	0	0.104381	1.13803	0.259908	0.17906	2.9834	1.26317
ENSG00000117600_PLPPR4	0.062046	1.43387	0	0.071206	0.431298	0.159573	0.05235	0.792468	0.405509
ENSG00000256043_CTSO	0.020404	2.05951	0.080498	0.035124	0.624051	0.139932	0.091814	1.03055	0.333373
ENSG00000130733_YIPF2	10.0925	57.0551	13.7241	12.4649	23.9463	16.7731	14.8861	33.4813	17.2055
ENSG00000005961_ITGA2B	0	1.08371	0.047905	0.032515	0.315109	0.178116	0.063746	0.608589	0.185167
ENSG00000100441_KHNYN	6.61573	21.7822	5.76875	6.5078	11.5737	7.98725	8.13248	16.0053	8.90381
ENSG00000174607_UGT8	0.055194	1.6616	0	0.042229	0.388784	0	0.165579	0.704954	0
ENSG00000111452_ADGRD1	0.389182	4.92717	0.160649	0.276789	1.52411	0.062655	0.41932	2.00483	0.089561
ENSG00000039068_CDH1	7.7675	61.524	7.5883	9.73708	17.4847	5.29677	9.36559	31.6972	4.04964
ENSG00000073331_ALPK1	0.281442	2.50355	0.213959	0.510778	1.04097	0.246885	0.500694	1.28434	0.320824
ENSG00000162944_RFTN2	0.083804	3.9179	0.362122	0.064118	1.33597	0.127722	0.204269	2.01099	0.18257
ENSG00000164096_C4orf3	10.6841	47.6087	14.4705	13.5126	23.8262	13.7388	12.0806	29.8426	15.2894
ENSG00000131242_RAB11FIP4	0.268463	9.08868	0.872254	0.151028	2.83947	0.722031	0.396763	3.96672	0.894483
ENSG00000169116_PARM1	0.160262	8.65021	0.794866	0.073569	2.88753	0.439644	0.054087	3.87049	0.488789
ENSG00000008323_PLEKHG6	0.803767	16.7426	1.76991	0.557748	6.2992	1.19649	0.546735	6.79327	0.794071
ENSG00000125629_INSIG2	3.14613	49.9032	5.80321	4.29052	19.6087	5.30081	4.55054	21.6334	5.20721
ENSG00000100897_DCAF11	7.91512	25.0272	8.79325	8.25255	13.452	9.25058	7.74659	14.6485	8.16497
ENSG00000091704_CPA1	0.028437	1.0273	0	0	0.25302	0.065009	0	0.396222	0
ENSG00000248975_	0	1.30463	0	0.052191	0.354053	0.051982	0	0.475231	0
ENSG00000198961_PJA2	15.5666	44.7824	20.7693	18.3639	24.259	18.0062	21.3394	28.4285	19.2237
ENSG00000173213_TUBB8B	0	4.51637	0.097785	0	0.771847	0	0.048795	1.81303	0
ENSG00000272970_LOC107986163	0.04225	1.36917	0.166687	0.121218	0.375919	0.072439	0.04753	0.613206	0.115053
ENSG00000261051_	0.038509	3.8461	0	0.265163	0.728097	0	0.173285	1.43081	0.335569
ENSG00000069667_RORA	0.042653	2.39688	0.064106	0.103339	0.479656	0.16793	0.03732	0.885943	0.180679
ENSG00000115548_KDM3A	3.31827	9.30731	4.21911	4.33725	4.89151	3.88998	3.8558	6.36041	4.08362
ENSG00000136152_COG3	6.64014	11.4911	7.61941	6.05376	8.4907	6.74155	7.02268	9.95674	6.22229
ENSG00000106080_FKBP14	6.09899	11.982	7.86195	4.98967	8.17686	6.52272	7.08198	10.4296	6.57763
ENSG00000006459_KDM7A	1.72914	5.46597	2.58914	1.54014	3.07128	2.51729	2.89365	3.65584	2.12712
ENSG00000152952_PLOD2	17.8344	135.978	11.5589	27.6441	47.9021	12.4069	33.8611	102.084	13.5663
ENSG00000235217_TSPY26P	0.059745	1.41771	0.022449	0.182841	0.575885	0.113818	0.224039	1.01744	0.043385
ENSG00000151834_GABRA2	0.386717	3.52047	0.559696	0.295872	1.36996	0.485689	0.864721	2.48347	0.379633
ENSG00000196083_IL1RAP	1.89858	10.472	2.89547	2.78768	4.77438	2.78449	3.48647	8.08032	2.82837
ENSG00000182621_PLCB1	2.06184	9.50626	2.26671	2.46194	5.37477	1.76889	2.92415	8.18808	1.93298
ENSG00000197712_FAM114A1	5.28343	40.3341	5.02214	6.63366	19.747	3.46447	8.60814	33.6732	6.60297
ENSG00000173281_PPP1R3B	7.28303	39.5579	5.72138	5.53451	21.2512	5.8177	9.12642	36.7641	7.01425
ENSG00000286540_	0.167725	5.16808	0	0.384973	1.86543	0.191716	0.754745	4.47918	0
ENSG00000105613_MAST1	0.273255	1.42845	0.135529	0.263421	0.705078	0.099949	0.479551	1.24373	0.297647
ENSG00000114423_CBLB	1.34142	4.03128	1.12665	1.07913	2.64011	1.30029	1.62742	3.45864	1.26777
ENSG00000128482_RNF112	0.220908	1.33789	0	0.101409	0.565095	0.075752	0.223664	1.00035	0.120314
ENSG00000166839_ANKDD1A	0.080595	1.16461	0.145358	0.129491	0.645391	0.313219	0.253869	1.06681	0.438947
ENSG00000187266_EPOR	0.524379	12.4525	2.09839	1.08323	6.76526	2.96696	1.59276	11.4162	3.99831
ENSG00000104213_PDGFRL	0.766753	13.46	3.26933	1.60687	6.89639	3.20086	3.3753	12.6962	5.73744
ENSG00000010626_LRRC23	0.449373	3.17373	1.01309	0.485379	1.67577	1.2388	0.86238	2.67024	1.26691
ENSG00000152558_TMEM123	66.1825	146.062	89.5273	69.7001	95.6054	80.6313	77.7021	138.507	83.426
ENSG00000159388_BTG2	3.54072	21.8261	7.0918	4.76867	9.01503	7.02402	6.41923	19.1628	8.89291
ENSG00000123933_MXD4	4.21397	20.3415	6.69512	4.06824	9.79127	8.19781	5.50649	19.04	8.47702
ENSG00000139112_GABARAPL1	3.0654	24.9564	4.89141	3.22098	10.4715	5.14203	4.83685	26.4403	7.52366
ENSG00000171608_PIK3CD	0.219251	2.08764	0.513301	0.29033	1.09732	0.501223	0.616627	2.0268	0.532756
ENSG00000131981_LGALS3	0.073375	8.61476	0	0.210519	3.3867	0.419351	0.453997	7.0287	3.27691
ENSG00000122707_RECK	0.275245	5.37186	0	0.099752	2.22344	0.049676	0.537801	4.39015	1.07302
ENSG00000100330_MTMR3	3.48282	6.59509	3.42944	2.855	4.45416	3.29107	3.42258	6.28846	4.17574
ENSG00000087085_ACHE	0.039605	1.28347	0.178576	0.181809	0.396438	0.362161	0.044555	1.12666	0.280413
ENSG00000118689_FOXO3	5.18555	15.7915	7.89648	6.48223	8.44629	8.05532	6.96956	13.8251	6.69104
ENSG00000282965_	0	3.70176	0	0	1.0898	0	0	3.53961	0
ENSG00000143595_AQP10	0	6.88144	0.039677	0.080791	1.80081	0.080467	0	6.13046	0
ENSG00000187595_ZNF385C	0	2.94271	0.052617	0.124996	0.744122	0.053355	0.052512	2.49314	0.084742
ENSG00000275638_	0.173124	2.57524	0.3903	0.198683	0.770191	0.395774	0	2.21117	0.188578
ENSG00000255495_	0	3.08613	0.534548	0.136056	1.12077	0.406533	0.266739	2.47777	0.258272
ENSG00000288234_	0.198221	9.68812	0.893758	0.909937	3.08644	0.906293	0	6.90467	0.647743
ENSG00000139890_REM2	0	1.53069	0.040598	0	0.320454	0.082335	0.081034	1.1291	0.078462
ENSG00000253893_FAM85B	0	1.407	0	0	0.339876	0.116434	0	1.06447	0.110956
ENSG00000158806_NPM2	0.039106	5.81708	0	0.089759	1.56577	0.178799	0.175973	4.2682	0.085194
ENSG00000151229_SLC2A13	2.09276	5.93523	2.20477	1.84747	2.5245	1.96888	2.00115	4.91591	2.04284
ENSG00000178473_UCN3	0	2.41364	0.292647	0	0.288744	0	0	1.58258	0
ENSG00000185519_FAM131C	0	2.89052	0.052872	0.161487	0.313002	0.268068	0.158299	2.34183	0.102183
ENSG00000129951_PLPPR3	0.089013	3.40479	0.033446	0.170258	0.594002	0	0.567447	2.89392	0.161598
ENSG00000177989_ODF3B	0.29991	8.49753	0.338067	0.91783	2.48316	0.418988	1.2371	7.11933	0.943745
ENSG00000277258_PCGF2	9.44665	26.7413	11.2444	13.7692	19.5559	13.0835	17.1173	20.0691	13.2191
ENSG00000149743_TRPT1	4.41709	10.5112	5.43171	5.57192	7.71411	6.17551	7.63846	9.02825	6.32239
ENSG00000179912_R3HDM2	3.1776	9.20529	2.96959	3.77139	6.75106	3.84942	6.11063	8.45126	3.87541
ENSG00000182670_TTC3	8.66969	18.9721	8.75092	8.30491	14.2101	8.66527	12.1003	16.3227	10.6847
ENSG00000101194_SLC17A9	14.2412	48.6907	15.3204	21.023	38.9733	20.027	24.7794	38.7318	19.3423
ENSG00000173757_STAT5B	2.58482	6.20064	2.32043	3.31047	5.0754	3.30483	3.91212	4.78036	3.16387
ENSG00000065989_PDE4A	1.06184	5.15935	0.968304	1.98536	2.53444	1.09098	2.36223	4.16973	1.16962
ENSG00000237609_LINC02943	0	1.17423	0	0.317076	0.307285	0	0.310815	0.962398	0
ENSG00000105290_APLP1	0.113981	1.50171	0.231268	0.575556	0.633846	0.573252	0.589838	1.37638	0.273142
ENSG00000088854_DNAAF9	1.19359	4.12417	1.6209	1.81203	2.87453	1.42878	2.43178	4.50688	2.02699
ENSG00000135506_OS9	26.7682	37.1593	27.6837	29.6335	33.1471	29.0056	31.544	38.2259	28.3083
ENSG00000064961_HMG20B	9.03602	26.7802	9.36042	14.4508	21.4024	12.7194	15.6715	27.9296	14.1032
ENSG00000125730_C3	87.5538	363.637	74.0355	136.036	253.27	120.5	152.439	311.152	153.294
ENSG00000186866_POFUT2	4.05994	15.7926	4.2662	5.02258	10.2707	5.49013	7.27675	13.9344	6.10133
ENSG00000196507_TCEAL3	0.315003	6.06168	0	1.32553	3.07525	1.28021	1.49623	5.56757	1.41061
ENSG00000245571_FAM111A-DT	0.476926	1.6269	0.141475	0.460914	0.670023	0.401685	0.423575	1.13667	0.519498
ENSG00000188785_ZNF548	2.31774	3.57568	1.81555	2.20908	2.60691	2.09546	2.04762	3.11687	2.2251
ENSG00000181513_ACBD4	2.11517	4.38129	1.51727	2.6236	2.87526	2.32004	2.13916	3.2746	1.90835
ENSG00000243335_KCTD7	3.39428	5.16142	2.25963	3.31673	3.76143	3.30345	3.4311	4.61227	2.86673
ENSG00000103160_HSDL1	5.91837	23.0635	6.91321	6.87419	14.3182	6.31528	7.70398	16.8164	6.36876
ENSG00000127663_KDM4B	1.6498	7.70474	1.90913	2.35255	4.64516	2.15518	2.41093	5.48587	2.20902
ENSG00000274225_LINC03038	0	1.86345	0	0.143767	0.69664	0	0	1.16364	0
ENSG00000143847_PPFIA4	0.124525	3.75759	0	0.933673	1.86509	0.10438	0.513654	2.4869	0.144684
ENSG00000120519_SLC10A7	0.497162	2.2433	0.611361	0.711346	1.32849	0.516613	0.922471	1.49188	0.499342
ENSG00000172493_AFF1	4.08056	11.3869	4.30912	5.18171	8.17564	3.69602	5.40256	7.68852	3.44994
ENSG00000186350_RXRA	7.94934	18.021	5.43667	6.83069	12.1028	5.2304	6.20735	12.3248	5.23174
ENSG00000115084_SLC35F5	6.58148	11.2667	5.85768	6.03972	8.48518	5.49933	5.77822	9.15899	5.90964
ENSG00000126878_AIF1L	0.487191	3.00881	0.10297	0.279558	1.54089	0.121817	0.513822	1.87382	0.066335
ENSG00000115468_EFHD1	0.271839	2.5353	0	0.069327	1.34373	0	0.237853	1.68338	0
ENSG00000277738_	0.319297	1.5832	0.119973	0.24429	0.828616	0	0.359201	1.11222	0
ENSG00000110048_OSBP	25.7211	61.7035	20.3647	21.7637	39.5907	16.9956	25.498	42.2646	16.0588
ENSG00000151572_ANO4	0.807242	3.25927	0.018199	0.426152	1.56219	0.073817	0.472225	1.63089	0.281376
ENSG00000169093_ASMTL	2.30108	6.18564	1.14129	1.76933	3.37821	1.31511	1.83794	4.22145	2.05531
ENSG00000160221_GATD3	0.791835	1.65031	0.411959	0.51262	0.891966	0.394529	0.571021	1.2023	0.464432
ENSG00000176490_DIRAS1	0.821068	4.11271	0	0.457681	2.6352	0.053629	1.29315	3.13243	0.638828
ENSG00000163291_PAQR3	1.63914	3.31043	0.762537	1.37353	2.48137	0.795537	1.5952	2.84728	1.17614
ENSG00000157514_TSC22D3	1.25318	6.01778	0	1.45687	2.89618	0.111618	2.28863	4.98886	0.549565
ENSG00000163069_SGCB	5.79429	23.0131	0	5.77866	12.2299	0.973361	7.24732	18.4209	1.49218
ENSG00000162236_STX5	13.6373	29.1878	9.28023	12.8226	20.6488	8.61018	15.9717	26.4991	9.1507
ENSG00000185269_NOTUM	0.11078	2.58952	0.312186	0.095351	0.400431	0.189939	0.436187	1.57569	0.120669
ENSG00000197181_PIWIL2	0.042187	1.15049	0.142663	0.145246	0.172041	0.096443	0.189837	0.620462	0.015318
ENSG00000119782_FKBP1B	0.481072	3.11798	0.48805	0.662512	0.802569	0.274941	1.24474	1.89916	0.628817
ENSG00000122507_BBS9	0.61084	1.44121	0.617674	0.505146	0.529512	0.533927	0.727601	0.990866	0.724074
ENSG00000013563_DNASE1L1	3.00679	7.2193	3.85152	3.58513	2.88812	3.14675	4.74437	5.98494	4.06209
ENSG00000167671_UBXN6	11.1012	15.0951	10.2778	10.0756	11.218	10.8613	10.655	14.3893	12.4103
ENSG00000272223_	0.158499	2.35769	0.357328	0.363796	0.705126	0.543509	0.713226	2.02438	1.03588
ENSG00000272940_	0	1.14802	0	0	0	0	0	0.836369	0.392309
ENSG00000288783_	0	1.15446	0	0	0	0	0	0.788496	0.147941
ENSG00000163328_GPR155	0.062306	1.20264	0.210699	0.190678	0.207889	0.296741	0.163549	0.892242	0.373272
ENSG00000175482_POLD4	1.13591	4.29436	0.565769	1.51582	1.90972	1.47955	2.28827	4.63153	1.72647
ENSG00000277363_SRCIN1	0.110657	1.11695	0.202695	0.357169	0.492288	0.347833	0.466822	1.18848	0.421871
ENSG00000012822_CALCOCO1	4.29763	10.5872	3.14784	5.62925	4.56804	5.53416	6.48709	10.559	6.19229
ENSG00000170296_GABARAP	1.07513	4.08603	1.39836	2.18296	2.62145	1.08711	2.88416	4.17713	2.07194
ENSG00000271420_	0	1.18688	0.279815	0.14244	0.414126	0	0.698139	1.1529	0.405587
ENSG00000263301_	0	1.03902	0.275575	0	0.543801	0	0.825073	0.851576	0.266295
ENSG00000102316_MAGED2	20.5322	49.4857	26.049	22.0848	25.1224	25.8817	32.0722	62.4489	31.8603
ENSG00000102804_TSC22D1	6.81224	14.6459	10.2104	8.34633	10.5758	8.8177	11.8284	18.0888	10.6136
ENSG00000143507_DUSP10	1.88348	4.36629	2.76648	1.80129	2.82481	2.31598	2.53622	4.53953	2.61114
ENSG00000214784_RPS3AP21	0	0.839352	0.222619	0	0.329476	0	0.222174	1.0319	0.215122
ENSG00000123091_RNF11	20.1171	31.7865	24.313	19.6359	25.1421	21.3352	21.9604	35.5489	23.9177
ENSG00000160445_ZER1	4.22763	14.0445	5.97248	5.29669	9.48604	7.38567	7.33126	16.4839	7.74204
ENSG00000125354_SEPTIN6	2.24781	7.21987	3.94631	3.91397	5.2299	4.06072	4.33081	8.29486	4.82656
ENSG00000129472_RAB2B	4.50815	9.19863	6.57336	5.3024	7.30889	5.56317	6.50975	9.5314	7.13376
ENSG00000117139_KDM5B	1.08544	5.60121	2.58952	1.44277	3.73338	2.33696	2.84314	6.14356	3.29641
ENSG00000151135_TMEM263	13.587	39.1739	20.8086	13.884	29.1689	18.9343	20.5767	41.6501	21.8956
ENSG00000102984_ZNF821	0.853712	2.77163	1.41676	0.898101	2.24186	1.43663	1.65403	3.02883	1.54986
ENSG00000105518_TMEM205	9.19282	23.9116	15.855	10.4923	16.2023	15.5032	14.7496	23.5642	14.555
ENSG00000189079_ARID2	2.56867	5.14064	3.95837	2.73892	4.18766	3.5679	3.29936	5.48177	3.58422
ENSG00000173875_ZNF791	3.14589	5.82041	3.47768	3.15033	4.51203	3.9152	4.3589	5.7541	3.62517
ENSG00000123636_BAZ2B	0.776993	2.20573	1.25314	0.983158	1.54664	1.15229	1.51958	2.36878	1.19791
ENSG00000100196_KDELR3	6.57889	52.5605	20.061	9.72807	28.5645	14.4614	22.2981	44.7556	20.0744
ENSG00000054965_FAM168A	7.18073	11.5422	8.75154	7.77127	9.06715	7.74015	8.90665	10.998	8.2451
ENSG00000197763_TXNRD3	0.661627	2.63053	1.05856	0.661329	1.56667	0.902637	1.03243	1.28863	1.97608
ENSG00000106333_PCOLCE	0.096444	11.7076	0.652289	0.498072	2.25257	1.07483	1.27484	2.63159	10.1639
ENSG00000134490_TMEM241	1.04088	1.65066	1.26086	1.2302	1.22677	1.02994	1.25834	1.37092	1.64146
ENSG00000143494_VASH2	0.461715	1.01889	0.730642	0.529879	0.572769	0.527757	0.729181	0.711365	0.899469
ENSG00000105974_CAV1	4.46345	13.3188	5.40749	4.90697	7.49273	7.29522	6.66373	13.8766	14.2221
ENSG00000196776_CD47	3.08633	9.05701	4.06435	3.84557	5.90626	7.18997	4.24361	8.19102	9.24237
ENSG00000251493_FOXD1	0	1.19761	0.095292	0.097017	0.783507	0.740815	0.253603	1.01428	1.38123
ENSG00000182372_CLN8	0.300293	1.20333	0.42554	0.482476	0.734765	0.608035	0.52121	0.926473	0.92522
ENSG00000090539_CHRD	0.109366	9.34786	1.98619	0.334699	4.08158	3.88918	0.273409	5.34752	6.6712
ENSG00000175928_LRRN1	0	1.66054	0.170486	0	0.813026	0.547443	0	1.22927	0.974735
ENSG00000007047_MARK4	1.93932	7.5854	5.4788	2.72639	3.26232	5.1123	3.3407	6.88195	7.15587
ENSG00000119801_YPEL5	6.08429	18.8927	12.4939	6.44124	8.65536	12.8579	7.85279	15.635	15.952
ENSG00000154917_RAB6B	0.319772	3.85062	2.01254	0.550471	0.859485	2.04077	0.614547	2.98579	3.27997
ENSG00000110002_VWA5A	0.17756	1.61708	0.843492	0.509435	0.67708	0.855322	0.613519	1.06029	1.13283
ENSG00000184939_ZFP90	1.62157	5.48649	2.95571	1.59699	2.98025	3.62814	2.49698	4.31311	4.1715
ENSG00000138175_ARL3	2.65132	6.10361	4.50667	3.35667	4.04873	4.64203	4.47399	5.5217	5.478
ENSG00000078699_CBFA2T2	3.19052	5.95509	4.25034	3.9063	4.1652	4.76825	4.62571	6.19074	5.89131
ENSG00000221886_ZBED8	1.25968	3.3312	1.29373	1.18865	2.92657	2.01581	2.29887	2.86026	2.31737
ENSG00000177685_CRACR2B	0.477484	1.72493	0.538233	0.438381	1.63565	0.829589	1.11729	1.26406	1.18584
ENSG00000171680_PLEKHG5	0.465325	2.22486	0.708112	0.694229	1.53966	0.864311	1.204	1.53984	1.39387
ENSG00000175215_CTDSP2	20.7036	53.9846	30.6872	25.993	38.9005	34.5129	35.538	49.2854	38.7617
ENSG00000149932_TMEM219	6.65227	18.2112	9.60283	7.90702	11.2112	11.0177	10.6527	15.2904	11.4976
ENSG00000130703_OSBPL2	2.93097	6.81966	4.30757	3.5056	5.19919	5.23027	5.1337	6.23915	4.76869
ENSG00000182054_IDH2	23.7656	79.0446	49.7282	36.7421	56.1157	44.6684	52.9178	68.4653	52.5308
ENSG00000101040_ZMYND8	6.65509	25.7887	17.9137	11.3532	21.3345	15.3591	14.926	22.1008	16.446
ENSG00000163872_YEATS2	10.1554	15.3811	12.3185	12.6591	13.4871	11.7522	13.1631	14.0254	12.9428
ENSG00000136878_USP20	2.10802	4.44848	2.68975	3.19204	3.80987	3.39679	4.24888	4.43635	4.06617
ENSG00000139625_MAP3K12	0.688239	2.64544	0.798619	1.39384	1.7673	1.30728	1.96978	2.06831	1.79701
ENSG00000105419_MEIS3	0.031477	1.88963	0.372559	0.451551	0.4026	0.611651	0.902977	0.913708	1.26861
ENSG00000185885_IFITM1	0	1.23484	0.436686	0.333443	0.484721	0.498162	0.762673	0.843398	1.0022
ENSG00000095397_WHRN	0.367746	1.52251	0.385944	0.625778	0.902632	0.869683	0.827408	0.927605	0.966898
ENSG00000135365_PHF21A	0.766623	2.58053	1.10743	1.25686	1.3721	1.22605	2.07635	1.76904	1.45608
ENSG00000206417_H1-10-AS1	1.46254	5.23837	2.33997	2.84255	3.09585	3.31652	4.24599	3.06767	3.36606
ENSG00000168264_IRF2BP2	26.2117	54.6005	32.574	36.3147	40.3163	37.3526	43.3789	38.7097	36.4453
ENSG00000075975_MKRN2	5.75608	7.50029	5.52165	6.07587	6.41105	6.504	5.77037	5.93657	5.87465
ENSG00000288837_	0.283073	1.95499	0	0.162432	0.629665	0.808907	0.159225	0.328679	0
ENSG00000126368_NR1D1	3.4663	8.63707	2.9737	3.73161	3.27522	4.38286	3.48539	3.34802	2.94038
ENSG00000270681_	0.28994	4.00483	0.245121	0.499116	0.64494	0.745677	0.407718	0.252489	0.236866
ENSG00000105048_TNNT1	0.15229	8.00959	0.171666	1.00495	1.60908	1.91481	0.471137	1.4146	0.124413
ENSG00000250222_TRIM7-AS2	0.364499	2.96918	0.273915	1.11549	0.810788	1.11103	0.410052	0.423223	0.661726
ENSG00000224424_PRKAR2A-AS1	0.475639	1.18568	0.350562	0.566854	0.610389	0.731868	0.329281	0.679716	0.55795
ENSG00000267277_	0.352296	1.62204	0.52949	0.673843	0.783644	1.07383	0.264216	0.954459	0.639572
ENSG00000273145_LOC124905134	0.467879	2.05952	0.904125	1.15061	0.892069	1.45161	0.526352	1.00891	0.436838
ENSG00000246273_SBF2-AS1	0.779175	1.19215	0.895873	0.965742	0.866595	0.961875	0.823958	0.977084	0.831753
ENSG00000267641_BNIP3P16	0	1.12366	0.340599	0.346764	0.168029	0.518064	0	0.526255	0
ENSG00000236924_	0.62346	2.38476	1.30015	0.930154	0.866762	0.855166	0.771514	1.23064	0.78098
ENSG00000170667_RASA4B	0.05522	1.00915	0.473062	0.114069	0.147396	0.239848	0.037272	0.435988	0.168416
ENSG00000198515_CNGA1	0.044945	1.00284	0.278646	0	0.224943	0.07706	0.025281	0.417486	0.097913
ENSG00000156171_DRAM2	10.4058	23.1012	14.3517	9.94703	11.5461	11.4185	11.7063	14.6125	11.5481
ENSG00000257052_PRPF19-DT	0.0996	1.48156	0.561357	0.114304	0.221549	0	0	0.346938	0
ENSG00000164344_KLKB1	0.083028	2.08783	0.935917	0.095286	0.554062	0.316348	0.155674	0.610564	0.331612
ENSG00000214184_GCC2-AS1	0.807767	3.00391	1.25199	0.92702	1.68449	1.50038	0.340769	1.75857	0.439936
ENSG00000247735_KCTD13-DT	0.457865	3.25946	0.8774	0.472914	1.62955	1.30839	0.257543	1.22275	0.448862
ENSG00000268061_NAPA-AS1	0.718182	2.06666	1.1806	1.03026	1.23142	1.23136	0.706943	1.4593	0.912671
ENSG00000236801_RPL24P8	6.12727	16.2757	10.744	6.6412	10.0328	10.311	6.3186	11.4621	7.4158
ENSG00000122585_NPY	0	1.24787	0	0	0	0	0	0.41959	0
ENSG00000263414_MIR3187	0	3.67366	0	0	0	0	0	1.33819	0
ENSG00000284614_	0	1.96603	0	0	0	0	0	0.859389	0
ENSG00000286527_	0.185604	2.82662	0.418435	0.071002	0.344046	0.282869	0.278399	1.14937	0.06739
ENSG00000230561_CCDC192	0.136584	1.1126	0.102641	0	0	0.104081	0.051218	0.581494	0
ENSG00000202532_RNU6-395P	0	1.61734	0	0	0	0	0	0.883711	0
ENSG00000200237_SNORA70	0	1.21587	0	0	0	0	0	0.66435	0
ENSG00000271916_	0	2.00903	0	0	0	0.360216	0	0.731823	0
ENSG00000239405_TMED10P2	0	2.38108	0	0	0.146613	0.452036	0	1.22449	0
ENSG00000269397_	0.430271	2.17154	0.788146	0.30862	0.598182	0.98363	0.544548	1.56122	0.527263
ENSG00000273473_	0	1.04901	0.158986	0	0	0.322431	0	0.655059	0
ENSG00000255320_LOC124902694	0.076037	2.10056	0.428558	0.087263	0.422843	0.782223	0	0.971166	0
ENSG00000129355_CDKN2D	0.911288	3.18954	1.2085	0.861266	1.49049	1.16418	0.542739	2.48966	0.700682
ENSG00000127914_AKAP9	2.39456	4.21886	2.66835	1.924	2.626	2.26061	2.15642	3.28908	2.12774
ENSG00000224892_RPS4XP16	0	1.97747	0	0	0.809975	0.554957	0	0.751642	0.264425
ENSG00000276564_	0.235011	1.24851	0.151377	0.115588	0.448076	0.422126	0.075537	0.62371	0.329128
ENSG00000187609_EXD3	0.777469	2.15004	0.624274	0.721133	0.935769	1.11997	0.706895	1.16241	0.997682
ENSG00000226278_PSPHP1	44.5108	545.185	95.4695	36.1831	151.608	76.3161	42.0756	204.574	79.1231
ENSG00000170271_FAXDC2	0.058224	19.6604	2.55965	0.06682	3.93722	2.18293	0.131002	6.21965	2.47345
ENSG00000173890_GPR160	0.423543	7.53293	0.975616	0.338137	2.10954	1.38923	0.538624	3.01482	1.22358
ENSG00000139597_N4BP2L1	0.159939	6.18852	0.91646	0.198847	1.6306	0.990252	0.104957	2.49156	1.07433
ENSG00000178573_MAF	0.03458	12.6882	1.18239	0.013228	3.55114	1.17262	0.038902	5.05908	1.50668
ENSG00000114416_FXR1	13.4392	26.0535	16.6884	14.2146	18.0905	16.3245	14.9047	17.758	15.6527
ENSG00000110011_DNAJC4	1.43705	14.2916	3.9525	1.55025	5.33824	3.67942	2.81295	5.77324	3.97592
ENSG00000109819_PPARGC1A	0.051953	1.46676	0.301181	0.076658	0.503529	0.313888	0.158639	0.448116	0.274869
ENSG00000081019_RSBN1	1.36057	8.35944	2.62724	1.6429	3.71067	2.5559	1.79679	3.48923	2.8996
ENSG00000176244_ACBD7	0.318517	5.58405	1.12841	0.65275	1.77127	1.48231	1.15175	1.98125	1.11519
ENSG00000287782_	0	2.96512	0.095325	0	0.75243	0.483309	0.095134	0.883711	0.460572
ENSG00000230461_PROX1-AS1	0.213731	3.50369	0.533473	0.219004	0.976311	0.636931	0.420773	1.32946	0.848091
ENSG00000119227_PIGZ	1.36225	30.3688	3.24176	0.723781	7.18267	3.57558	0.964908	8.49446	3.81955
ENSG00000184792_OSBP2	0.218963	7.72917	0.47993	0.349013	1.66412	0.556184	0.328437	1.80793	0.742027
ENSG00000203645_LINC00501	0	1.17308	0.088895	0.135757	0.306985	0.135213	0	0.274702	0.085901
ENSG00000204103_MAFB	0.071416	2.32698	0.295172	0.218557	0.688377	0.299312	0.107121	0.63573	0.155581
ENSG00000175707_KDF1	0.043491	1.70976	0.147073	0	0.435334	0.198847	0.097852	0.504978	0
ENSG00000142959_BEST4	0	1.4332	0.036202	0	0.321475	0.22026	0.07226	0.410194	0.034983
ENSG00000240032_LNCSRLR	0.113788	6.77046	0.641325	0.522347	1.89832	0.780384	0.256017	2.24605	0
ENSG00000120913_PDLIM2	0.117223	2.29036	0.117455	0.216742	0.514258	0.141435	0.153852	0.741039	0.411437
ENSG00000092096_SLC22A17	0	5.03874	0.063892	0.021683	0.882563	0.280749	0.212548	1.66725	0.843786
ENSG00000259291_ZNF710-AS1	0.361401	13.7646	0.908772	0.542372	2.78272	1.20751	1.00078	4.1317	1.87746
ENSG00000104826_LHB	0	1.49668	0	0	0.284848	0.146374	0.14406	0.297376	0.139488
ENSG00000173451_THAP2	0.954561	3.33715	0.885102	1.04248	1.47262	1.28468	1.1951	1.53739	1.17393
ENSG00000255236_CHKA-DT	0.125925	1.69475	0.047315	0	0.513527	0.047979	0.188883	0.633587	0.182887
ENSG00000249242_TMEM150C	0.06921	2.37767	0.026005	0.185331	0.667117	0.07911	0.259531	0.883964	0.226164
ENSG00000272275_	0.205282	6.97965	0.231399	0	1.82651	0.469289	0.923746	2.38355	0.223606
ENSG00000168280_KIF5C	0.004867	4.04146	0.235915	0.05865	1.34248	0.242006	0.046541	1.05397	0.225319
ENSG00000132749_TESMIN	0.459889	4.29408	0.565527	0.591758	1.76696	0.621247	0.611429	1.5534	0.667921
ENSG00000155961_RAB39B	0	1.80831	0	0	0.499507	0.027019	0.026592	0.411691	0.077243
ENSG00000145882_PCYOX1L	0.173669	3.80405	0	0.214639	1.09949	0.259589	0.195373	1.0858	0.232826
ENSG00000227785_	0	1.03276	0	0	0.270263	0	0	0.282149	0
ENSG00000204065_TCEAL5	0	8.11297	0	0	2.23031	0	0	1.97019	0
ENSG00000184898_RBM43	0.566326	7.71305	1.06396	0.669629	2.36677	1.23582	1.06184	2.86938	1.06552
ENSG00000160161_CILP2	0	1.51384	0.125147	0	0.349854	0.105752	0.062448	0.515633	0.100777
ENSG00000162148_PPP1R32	0.06723	1.92867	0.189458	0.038578	0.560795	0.192115	0.151263	0.585459	0.219693
ENSG00000118816_CCNI	17.8172	102.426	23.4314	19.8301	45.3734	27.2682	24.3711	46.3276	28.1346
ENSG00000271576_PRKACB-DT	1.38499	3.4687	0.7806	1.1921	0.440109	1.92233	1.05727	1.66556	1.34698
ENSG00000272263_	0.316376	1.34461	0.178314	0.181541	0	0.361629	0.177957	0.55102	0.172308
ENSG00000249894_	0	1.81736	0.642685	0.327159	0	1.14047	0	0.662003	0.46578
ENSG00000223989_	0	1.61734	0.428962	0	0	0.869956	0	0.662783	0.414515
ENSG00000280798_LINC00294	1.19574	2.54097	1.87051	1.62432	1.08563	1.84096	1.37263	1.92674	1.62145
ENSG00000114439_BBX	8.65643	13.8684	8.68716	7.62208	7.5829	8.04132	8.8148	8.75923	7.85515
ENSG00000204709_LINC01556	0.346248	3.31103	0	0	0	0	0.973799	0.402032	0
ENSG00000128513_POT1	2.49885	5.1626	3.08801	2.44291	2.88214	2.54949	3.21719	2.90144	2.74207
ENSG00000231789_PIK3CD-AS2	0.979868	8.32896	1.28862	0.749685	1.27144	1.30669	2.38837	2.18065	0.889445
ENSG00000144747_TMF1	9.23932	17.0116	10.3114	8.801	9.50467	9.81485	11.2544	11.0831	9.5864
ENSG00000250462_LRRC37BP1	1.13213	6.42644	1.4335	1.74422	2.01809	1.20543	1.84936	3.15126	1.40212
ENSG00000213213_CCDC183	0.081326	5.55905	0.244462	0.622218	0.693456	0.247891	0.36596	1.92005	0.236229
ENSG00000172765_TMCC1	4.85908	21.656	5.67781	9.41226	7.25773	4.7729	6.59331	11.1425	6.37383
ENSG00000149577_SIDT2	1.47849	5.19537	1.5662	2.32027	2.04061	1.63907	2.17427	2.59572	1.66868
ENSG00000169242_EFNA1	13.4149	156.867	18.8181	44.6038	32.1195	21.5524	33.6622	43.3537	23.461
ENSG00000119950_MXI1	3.96072	16.7607	3.52552	5.70532	4.8608	4.13697	5.82314	6.50179	3.86796
ENSG00000181704_YIPF6	8.71613	17.9444	7.91287	9.01338	9.65235	6.94186	9.099	11.263	7.25844
ENSG00000160469_BRSK1	0.51009	4.61763	0.390991	1.26445	1.11195	0.279864	1.37721	2.01372	0.577847
ENSG00000168491_CCDC110	0.251113	1.45533	0	0.235788	0.304677	0	0.205451	0.50362	0.149197
ENSG00000087076_HSD17B14	3.40986	29.832	0.163561	4.16304	2.66277	0.66342	3.59115	8.25539	0.948315
ENSG00000105829_BET1	4.8307	7.43747	4.61289	4.21969	5.04758	4.27314	4.96712	5.41248	4.75918
ENSG00000228288_PCAT6	0.099354	4.96156	0.503977	0.285056	0.884012	0.681394	1.22948	2.01882	0.974008
ENSG00000122176_FMOD	0.053181	5.90482	0.089921	0.183097	0.709774	0.212758	0.957237	1.60548	1.01374
ENSG00000133103_COG6	2.93749	13.5603	2.68966	2.48522	4.226	2.44089	4.07154	5.59922	2.36975
ENSG00000250174_MYLK-AS2	0	1.45111	0.109964	0.111954	0.216995	0	0.109744	0.339807	0
ENSG00000105649_RAB3A	0.587226	11.9507	0.509182	1.34784	2.5622	0.206529	1.93102	2.83223	0.492034
ENSG00000258633_RRAGAP1-AS1	0.116415	1.48431	0	0	0.258953	0	0.130964	0.270342	0
ENSG00000171365_CLCN5	2.48569	8.9557	2.50031	1.9314	3.117	1.52928	2.58245	3.00062	1.83317
ENSG00000140092_FBLN5	0.965778	12.1899	1.06988	1.14658	2.90757	0.380662	2.45393	2.22341	1.94074
ENSG00000235314_LINC00957	0	1.04651	0	0	0.033195	0	0.10073	0.103966	0.065022
ENSG00000104976_SNAPC2	3.42607	10.834	3.77001	4.16591	4.76307	2.84385	3.71658	5.06726	4.30945
ENSG00000282793_	1.031	11.7761	0.871629	1.77481	2.58002	0.294618	0.579924	3.59131	1.68455
ENSG00000138640_FAM13A	1.04393	16.307	0.371605	2.50119	3.72081	0.320992	1.27741	4.17507	0.465486
ENSG00000184163_C1QTNF12	0.224849	3.2491	0	0.309652	0.700213	0	0.202359	0.574363	0.146952
ENSG00000226510_UPK1A-AS1	0	5.09221	0	0.458347	0.888388	0	0.112324	0.579662	0
ENSG00000277210_	0.075292	1.91997	0.127307	0.21602	0.376829	0.043031	0.211755	0.349691	0.12302
ENSG00000289911_	0.094579	4.4216	0.213224	0	0.21038	0	0	0.439266	0
ENSG00000162267_ITIH3	0.054501	9.74308	0.383972	0.20328	0.833474	0.171317	0	1.1549	0.237466
ENSG00000213700_RPL17P50	0.886547	14.1295	1.49901	0.339143	1.64336	1.18225	0.332447	3.08813	0.804736
ENSG00000275088_	0	1.32234	0	0	0.108563	0	0	0.19834	0.026581
ENSG00000172478_MAB21L4	0	5.81354	0.19684	0	0.906336	0.066533	0	1.04757	0.126807
ENSG00000176826_FKBP9P1	0.02333	4.09011	0.078895	0.107098	0.596798	0.106669	0.052492	0.677222	0.101651
ENSG00000267711_	0	1.52292	0	0	0.227734	0	0	0.23775	0
ENSG00000267440_LINC02594	0	5.40098	0	0	0.607908	0	0	1.01543	0
ENSG00000268655_LOC101059948	0	1.17782	0	0.141353	0.068494	0	0	0.214519	0.067082
ENSG00000215595_C20orf202	0.100593	2.20888	0	0.230888	0.261052	0	0.037722	0.506132	0.073048
ENSG00000278558_TMEM191B	0	1.16117	0	0	0.086819	0.044613	0.043908	0.271911	0.042514
ENSG00000288846_LOC124901013	0	1.9646	0	0	0.108236	0	0	0.451983	0
ENSG00000229740_	0.047014	1.84825	0	0.053955	0.209154	0.107477	0.052889	0.436706	0
ENSG00000100312_ACR	0	1.20438	0	0	0	0	0	0.317691	0
ENSG00000118402_ELOVL4	0.026776	5.68993	0.513103	0.092187	0.923181	0.459087	0	1.92756	0.962478
ENSG00000105707_HPN	0.09539	60.2794	6.61283	0.766305	7.87732	8.31383	0.295105	19.2719	9.74104
ENSG00000146700_SSC4D	0.285983	9.69313	1.28947	0.328203	0.986014	0.621089	0.41824	2.62325	1.55755
ENSG00000288911_	0.328841	6.63855	1.2356	0.503185	0.731472	1.12763	0.369938	1.52728	0.835789
ENSG00000184060_ADAP2	0.043027	1.05148	0.169755	0.098758	0.071782	0.172135	0.072606	0.324734	0.164037
ENSG00000237015_	0	4.67557	0.472415	0.480967	0.699173	0.479041	0	1.21654	0.228252
ENSG00000105289_TJP3	1.28218	12.4772	2.04179	1.49483	2.58045	2.53569	1.48821	3.97001	1.19712
ENSG00000196428_TSC22D2	2.40566	5.60278	2.89044	2.2308	2.69856	2.41096	2.4349	2.96131	2.51528
ENSG00000138688_KIAA1109	0.723501	1.92182	0.988303	0.742374	0.842332	0.867727	0.892104	1.03456	0.908432
ENSG00000266075_RN7SL574P	0	2.88616	0.61239	0	0	0	0	0.630797	0.295883
ENSG00000072954_TMEM38A	1.05335	4.67766	1.6136	1.11587	0.991295	1.29663	1.06345	1.78754	1.82403
ENSG00000171703_TCEA2	1.92085	7.91306	2.64007	2.51382	2.36124	3.12007	2.38837	3.9911	3.83591
ENSG00000143320_CRABP2	0.074562	12.4379	0.504288	0.513416	1.07805	0.681814	1.09044	4.24214	3.08626
ENSG00000141504_SAT2	17.5788	74.554	29.8336	24.0622	28.9443	32.4971	26.9015	37.515	35.4611
ENSG00000138468_SENP7	1.63975	8.81848	2.5735	1.86736	3.07227	3.28723	2.18523	4.04219	3.14632
ENSG00000214106_PAXIP1-AS2	0.626872	1.87269	0.860242	0.792403	0.939711	0.976153	0.827861	1.11817	0.930232
ENSG00000250751_	0.140306	2.23614	0.474469	0	0.468142	0.641498	0.47352	0.814551	0.61132
ENSG00000242828_	1.00094	18.7178	3.83617	1.14871	5.78885	3.43233	0.225206	3.25416	1.30835
ENSG00000113492_AGXT2	0.10207	1.80027	0.230111	0	0.544902	0.163337	0	0.142217	0.044472
ENSG00000141337_ARSG	0.245103	2.48706	0.442059	0.168773	0.91322	0.58834	0.303308	0.569184	0.387124
ENSG00000165030_NFIL3	16.6063	85.7605	29.738	22.3468	38.074	26.8793	22.6122	26.5294	25.3155
ENSG00000255079_LINC02704	0	1.41235	0.11526	0	0.227445	0	0	0	0
ENSG00000112818_MEP1A	1.51528	97.7661	10.9846	0.329808	13.4242	2.89666	0	2.48744	0.996017
ENSG00000260088_DDX59-AS1	0	1.63052	0.12356	0	0.243824	0	0	0	0.119398
ENSG00000255046_	0.073947	1.33567	0.166709	0	0.246729	0	0	0.17172	0.161095
ENSG00000184985_SORCS2	0	2.3611	0.215941	0	0.55396	0.07299	0	0.266918	0.236491
ENSG00000185432_METTL7A	13.4789	61.3659	14.993	7.79122	18.1392	11.1084	4.98769	8.87093	9.59405
ENSG00000052802_MSMO1	32.474	276.062	35.3301	11.8817	60.1537	37.0866	9.19673	15.3714	34.6949
ENSG00000113328_CCNG1	27.9082	144.581	31.2239	24.1932	44.6897	32.7043	22.0739	25.4455	30.2291
ENSG00000233593_LINC02609	0.17861	1.07341	0.333459	0.160139	0.397298	0.236057	0.150698	0.194424	0.218872
ENSG00000107537_PHYH	9.05422	46.2988	14.6226	9.29425	18.5194	11.8785	10.2395	10.6239	11.632
ENSG00000258597_SERPINA2	0	1.38108	0.19536	0	0.289132	0	0	0	0
ENSG00000074695_LMAN1	33.5595	86.0295	43.3275	33.8923	43.1932	35.7619	33.6418	35.849	37.9305
ENSG00000212802_RPL15P3	89.2025	178.128	82.9549	74.0689	103.15	94.4645	83.0842	89.2563	89.1632
ENSG00000089847_ANKRD24	0.142726	1.04258	0.040221	0.020475	0.178581	0.101963	0.080281	0.062145	0.155466
ENSG00000125384_PTGER2	0.130914	4.48589	0.073785	0.03756	1.01921	0	0.184093	0.494018	0.81995
ENSG00000154143_PANX3	0	1.93351	0.052597	0	0.311373	0.106669	0	0.379244	0.304953
ENSG00000060718_COL11A1	0	23.1764	0	0.050922	4.11575	0.071005	0.529114	3.6373	2.72592
ENSG00000272384_	0.497691	8.40795	0.841517	0.628283	1.60524	0.568879	0.5039	1.50247	1.57214
ENSG00000175874_CREG2	0.011429	2.16149	0.103063	0.013116	0.228799	0.065318	0	0.278671	0.23653
ENSG00000121380_BCL2L14	0	1.45883	0.071158	0	0.245732	0.162351	0	0.183242	0.068762
ENSG00000162444_RBP7	0	3.5799	0	0	0.52046	0.427913	0	0.434679	0
ENSG00000289368_	0	1.98704	0	0	0.404437	0.178137	0	0.180953	0
ENSG00000235501_CNN3-DT	2.1549	13.9692	2.97492	3.00099	4.38942	3.51481	3.43203	3.93586	2.82199
ENSG00000226287_TMEM191A	0.059517	2.75084	0.335448	0.34152	0.496462	0.272122	0.267822	0.483743	0.291735
ENSG00000135245_HILPDA	7.09323	70.1072	8.6986	11.7186	14.7812	10.2462	11.1365	17.8749	8.61791
ENSG00000188177_ZC3H6	0.068369	2.84761	0.300564	0.094155	0.562696	0.367298	0.138445	0.523936	0.372361
ENSG00000121966_CXCR4	0.0278	4.34206	0.282033	0	0.463787	0.444871	0	0.58102	0.242253
ENSG00000106327_TFR2	0.031856	21.3409	1.66978	0.237635	3.01158	0.983145	0.161268	4.03175	1.07569
ENSG00000122884_P4HA1	15.024	285.563	40.7804	24.4262	61.8488	35.0615	25.3524	63.0546	38.0432
ENSG00000215644_GCGR	0	1.29797	0	0	0.24955	0.028497	0	0.086842	0
ENSG00000118946_PCDH17	0.019227	13.534	0.238403	0	2.58746	0.153839	0	1.26133	0.13613
ENSG00000237281_CATIP-AS2	0	3.68511	0	0	0.670858	0	0	0.350181	0
ENSG00000250917_	0	14.8842	0	0	3.37885	0.192919	0.569611	1.95969	0
ENSG00000140505_CYP1A2	0.077276	1.25896	0	0	0.257837	0	0	0.179451	0.028058
ENSG00000287702_	0	2.37751	0	0	0.538094	0	0	0.3511	0
ENSG00000164142_FHIP1A	0.006812	3.0906	0.092145	0.007818	0.704605	0.062292	0.038317	0.474576	0.074202
ENSG00000066813_ACSM2B	0.425234	14.2374	0.758018	0.499361	3.22261	0.271288	0.011125	2.30796	0.301613
ENSG00000288765_	0.077054	16.3742	0.086858	0	2.65668	0.088076	0	0.715747	0
ENSG00000108576_SLC6A4	0	11.6002	0.013023	0	1.70897	0	0	0.469507	0
ENSG00000114113_RBP2	0	26.1721	0.968591	0	3.71651	0.218261	0	0.886849	0
ENSG00000183747_ACSM2A	0.226424	6.05628	0.399492	0.090383	1.1387	0.090021	0	0.445792	0.117956
ENSG00000110245_APOC3	2.93884	160.358	7.48037	3.69909	26.992	2.05886	0.533244	14.5298	2.06527
ENSG00000265168_	2.97796	56.0912	3.35684	3.41761	13.5494	4.95116	3.65469	5.02944	5.30802
ENSG00000167617_CDC42EP5	0.086284	29.7036	0.778095	0.099023	6.04579	0.591756	0.38827	1.90352	2.25567
ENSG00000226643_	0	1.34778	0	0	0.282161	0	0	0	0
ENSG00000279151_	0	1.05565	0	0	0.221003	0	0	0	0
ENSG00000260105_AOC4P	0.025314	1.88275	0.085604	0.116205	0.394158	0	0.028478	0.058785	0.027574
ENSG00000105398_SULT2A1	3.43211	65.5497	0.334338	2.47998	15.8813	0.242162	0.238335	4.23104	0
ENSG00000130427_EPO	0	8.45842	0	0.111415	2.21349	0	0	0.394533	0
ENSG00000235169_SMIM1	0.243733	7.8554	0.457905	0.186478	1.17468	0	0.365591	1.03767	0.26549
ENSG00000166743_ACSM1	0	3.19245	0	0	0.437237	0	0	0.293443	0.030587
ENSG00000129244_ATP1B2	0.186318	9.40334	0.262529	0.053456	1.32104	0.133105	0.366805	0.757175	0.076106
ENSG00000242071_RPL7AP6	21.4531	191.449	23.6149	25.4294	37.7504	18.8805	20.5084	22.1027	11.6292
ENSG00000174990_CA5A	0.156121	2.11498	0	0.089585	0.217047	0	0.043908	0.090637	0
ENSG00000264569_DCXR-DT	0.108727	2.19496	0	0.124779	0.241852	0	0.122315	0.126244	0
ENSG00000118520_ARG1	1.12706	91.2815	0.122947	3.12932	10.7559	0	0.122701	3.546	0
ENSG00000109107_ALDOC	17.8524	161.822	12.3598	17.3333	34.0771	14.9691	14.3851	22.0197	16.519
ENSG00000178597_PSAPL1	0	7.49071	0.039148	0	0.753199	0	0	0	0.056744
ENSG00000172482_AGXT	0.03922	41.2342	0.13263	0	4.58015	0.022415	0	1.07016	0.042721
ENSG00000117115_PADI2	0.06723	12.2149	0.015157	0	0.747727	0	0.030253	0.202959	0
ENSG00000167800_TBX10	0	1.37072	0	0	0.102487	0	0	0	0
ENSG00000145244_CORIN	0	1.69126	0.018033	0	0.133443	0	0	0.055725	0.043564
ENSG00000144152_FBLN7	0	3.81696	0.069103	0.014071	0.409091	0.098101	0	0.270485	0.106842
ENSG00000137204_SLC22A7	0	3.79029	0.07733	0	0.305195	0.026138	0	0.212411	0
ENSG00000278722_	0	3.14565	0	0	0.274395	0	0	0.143231	0
ENSG00000251637_LINC02754	0.020362	2.94239	0	0	0.249117	0	0	0.118215	0
ENSG00000225431_LINC01671	0	1.41997	0.050215	0	0.198183	0.203678	0.150345	0.206899	0.242621
ENSG00000272646_	0	2.20821	0.212974	0	0.420268	0.431922	0.425096	0.219376	0.205801
ENSG00000249619_HMGN1P13	0	6.83266	0	0	0	0.668227	0	0.678793	0
ENSG00000268041_ERFL	0	1.78936	0	0	0	0.091665	0	0.139672	0
ENSG00000261655_	0	1.26635	0.046327	0	0	0.14093	0	0	0.044767
ENSG00000160678_S100A1	0	1.9803	0.180079	0	0.088839	0.182605	0.059906	0.154577	0.087007
ENSG00000070019_GUCY2C	0.076999	3.29295	0.368881	0	0.128457	0.132019	0	0.268213	0.062904
ENSG00000271755_	0.054603	1.47941	0.06155	0	0.030365	0.062413	0	0.0634	0.029738
ENSG00000186352_ANKRD37	0.39389	6.0494	0.888006	1.02736	0.557559	0.818601	0.725098	1.03943	0.741086
ENSG00000277583_	0	3.08897	0.819278	0	0	0	0	0	0
ENSG00000122194_PLG	0.157702	19.6763	3.73308	0.077564	0.726638	1.24894	0.063361	0.51009	0.503067
ENSG00000118482_PHF3	6.06822	11.2935	6.80115	5.59693	6.23451	6.38977	6.50131	6.10135	5.68602
ENSG00000135744_AGT	25.1242	69.6453	32.1794	22.8276	31.0722	24.5366	25.6277	30.1454	20.5736
ENSG00000144674_GOLGA4	18.6559	34.8744	22.2462	18.0097	21.8502	19.1204	18.3241	20.3649	18.8129
ENSG00000111674_ENO2	0.791493	16.6192	1.86936	7.15861	1.80251	2.62795	5.42725	4.11366	4.20809
ENSG00000265407_MIR4324	1.1205	11.9054	0	3.85775	0	2.56154	5.04211	2.60204	2.44103
ENSG00000153291_SLC25A27	1.15427	4.93177	1.05197	2.11384	1.25645	2.02116	2.32075	1.76796	2.05983
ENSG00000267042_	0	1.73968	0.335572	0.341646	0	0.170139	0.16745	0.518487	0.162135
ENSG00000159884_CCDC107	7.35427	14.5117	8.97556	8.8842	7.93339	8.91183	8.39776	9.95159	7.58912
ENSG00000138617_PARP16	3.0746	6.69463	2.78238	3.37942	2.67303	3.26689	3.04475	3.31854	2.38207
ENSG00000151092_NGLY1	5.487	11.0432	6.1851	7.21045	6.20676	6.41098	6.79422	6.63194	5.48722
ENSG00000204650_LINC02210	0.372876	1.02898	0.414478	0.511131	0.495349	0.621557	0.541822	0.643411	0.502059
ENSG00000137463_MGARP	0	2.31105	0.074297	0.605138	0.366533	0.376697	0.148297	0.459183	0.574361
ENSG00000230074_	0.390997	5.26222	0.734571	0.997158	1.063	0.695215	0.830849	1.31153	1.13573
ENSG00000228109_MELTF-AS1	1.34578	5.34332	1.59684	1.95089	2.04821	1.94308	1.75301	2.38501	2.23744
ENSG00000267815_	0.176533	3.0011	0.994966	1.21557	0.19634	0.403568	0.794381	0.614924	0.769166
ENSG00000133812_SBF2	0.853565	2.46164	1.58069	1.2372	1.10961	1.05168	1.23771	1.09083	1.2105
ENSG00000120860_WASHC3	3.43495	6.62108	4.8314	4.84908	4.057	4.79492	4.71915	4.69426	4.83424
ENSG00000289606_	1.27479	2.51545	0.821128	1.67198	0.810178	0.624483	1.02436	1.26871	2.18205
ENSG00000272434_	7.22161	9.86534	3.72133	7.10379	4.58963	2.1226	5.57083	8.14551	7.41675
ENSG00000289238_	0.548069	1.16466	0	0.628982	0	0.375878	0.616563	0.636368	0.596992
ENSG00000267757_EML2-AS1	1.11052	2.22105	0.220907	1.27446	0.217961	0.522678	0.808371	1.36528	1.13849
ENSG00000148926_ADM	5.55188	22.121	3.48114	13.5793	9.1078	4.1249	10.7739	15.2698	7.52153
ENSG00000228417_	0	1.09428	0	0.590975	0.190909	0	0.193102	0.79722	0.373946
ENSG00000286033_	0.209729	1.1142	0.078804	0.802306	0.23326	0	0.393233	0.8929	0.3046
ENSG00000116604_MEF2D	7.07548	10.9595	6.91607	7.97427	6.48477	5.80793	8.75999	9.39536	7.95613
ENSG00000228335_	0.664545	1.55339	0.299637	0.762653	0.443462	0.45576	0.448557	0.771609	0.723865
ENSG00000116032_GRIN3B	0.172121	1.17566	0.166303	0.338626	0.136738	0.140529	0.110647	0.770857	0.107135
ENSG00000215973_MIR933	0	3.33969	0	1.20242	0	0	0	1.21654	0
ENSG00000021852_C8B	1.66236	9.52916	0.578351	3.20318	1.94017	0.328419	1.17748	5.2663	0.648293
ENSG00000273066_	0.967737	4.62704	0.734232	1.40962	0.972821	0.808347	0.816509	2.09604	0.38516
ENSG00000274020_LINC01138	0.686425	3.48091	0.527562	1.03842	1.2724	1.08181	1.91883	2.00461	1.5747
ENSG00000103269_RHBDL1	0.558161	3.78641	0.387184	1.28113	1.19382	0.981536	1.73884	1.59529	1.26274
ENSG00000143184_XCL1	0.526003	3.07386	0.741157	1.0564	0.877528	1.05217	1.62728	2.2903	1.50401
ENSG00000134698_AGO4	1.70633	4.64219	2.2542	2.49457	2.34502	2.74547	3.399	3.73533	2.90043
ENSG00000258451_EGILA	0.617192	5.71459	2.08715	2.73205	1.76513	1.20938	3.57081	3.07126	1.63269
ENSG00000225062_CATIP-AS1	0	1.3442	0.219397	0.335052	0	0.111237	0.547395	0.451983	0
ENSG00000137171_KLC4	3.30649	10.0987	3.84054	5.62702	3.8033	4.31114	5.60078	6.17482	4.36852
ENSG00000258815_LINC02820	2.33167	6.11098	5.08142	4.99501	2.42039	3.3759	4.02203	4.33172	3.72505
ENSG00000255153_TOLLIP-DT	0.343667	1.18674	1.06532	0.887407	0	0.49103	0.676578	0.498793	0.655102
ENSG00000242951_	4.21441	8.9557	7.69144	7.83066	3.34803	4.81722	6.09569	4.89339	8.9626
ENSG00000201785_SNORD117	0	2.25576	1.19658	3.65471	0	1.21336	1.19419	1.23254	2.31256
ENSG00000232434_AJM1	0.973253	1.97585	1.60644	2.01448	1.43038	1.58923	1.68143	1.51347	1.7795
ENSG00000272114_	1.71651	10.4869	3.38606	6.40223	4.29545	4.90507	6.27582	4.48436	6.07662
ENSG00000058668_ATP2B4	1.10457	6.62639	1.92511	3.56888	2.23019	2.48627	3.03961	3.58119	4.63681
ENSG00000254756_	0.156348	2.32571	0.17624	1.61487	0.69556	0.714848	0	0.544613	1.02183
ENSG00000125895_TMEM74B	2.21249	7.29087	1.87952	3.86389	3.60193	3.44525	2.77757	3.61141	3.52766
ENSG00000172901_LVRN	0.486291	2.27344	0.493345	1.46497	0.892405	0.84767	0.724861	0.748145	0.834277
ENSG00000243649_CFB	0.288562	3.80829	0.61631	2.353	1.55401	1.28463	1.40101	1.48128	1.43925
ENSG00000272886_DCP1A	7.08656	9.95979	7.46655	8.90659	7.60226	8.02464	7.97219	7.3379	7.57512
ENSG00000104419_NDRG1	7.3806	41.4024	13.6387	24.5467	6.82561	11.5557	9.78511	8.23408	8.22247
ENSG00000225822_UBXN7-AS1	0	1.11035	0.471191	0.959441	0.232454	0.7167	0.470249	0.485354	0.227661
ENSG00000142530_GARIN5A	0.437135	1.39338	0.876002	1.39353	1.13442	0.666216	0.710328	0.958728	0.899405
ENSG00000277978_	0.633579	4.2635	1.9045	3.15083	2.34888	1.68981	1.90069	1.96175	1.84036
ENSG00000212789_ST13P5	0.290723	1.15836	0.819278	0.91752	0.727518	0.664615	0.327056	1.01269	0.475012
ENSG00000232838_PET117	0.350459	1.26605	0.869104	0.723957	0.623647	0.480706	0.315406	0.813843	0.381743
ENSG00000257512_	0.78326	2.04273	1.52503	2.28809	1.10872	1.62781	1.9225	2.39764	1.62879
ENSG00000079308_TNS1	1.93253	3.96452	1.40758	4.811	1.30615	1.49529	3.87984	6.54177	2.27776
ENSG00000111801_BTN3A3	1.32606	1.9392	1.14117	2.11092	1.01494	0.961595	2.11737	2.48339	1.44443
ENSG00000273221_	0.249384	1.05989	0.562225	1.57411	0.416046	0.142528	1.26248	1.88215	0.407468
ENSG00000204054_LINC00963	4.10663	6.39265	3.49122	6.33214	3.54035	4.87104	5.94902	7.38545	4.68562
ENSG00000068971_PPP2R5B	3.31347	5.76561	3.03133	5.42841	3.31136	4.1442	5.7264	6.57944	4.18463
ENSG00000254338_MAFA-AS1	0	1.23336	0	0.888116	0	0	1.30587	1.79709	0
ENSG00000266970_SOCS3-DT	0	0.767149	0.171342	1.09027	0.422644	0.347491	0.854998	1.63255	0.331143
ENSG00000272170_KLC4-AS1	0.197251	0.628744	0	1.13186	0.438764	0.225465	0.443805	1.37418	0.644576
ENSG00000261150_EPPK1	0.700652	1.44605	0.6932	1.371	0.622288	0.800871	1.10577	2.24161	1.41658
ENSG00000106366_SERPINE1	80.369	108.751	105.232	122.773	35.8511	74.4794	77.5585	142.944	107.118
ENSG00000142227_EMP3	4.70813	11.047	11.4988	8.61135	2.61818	7.90417	10.2068	17.368	10.6842
ENSG00000250909_	2.08092	5.78262	3.60873	4.40886	2.67045	2.7445	2.88121	4.83236	3.31283
ENSG00000224389_C4B	0.832173	6.63144	1.26763	3.36841	1.68848	2.42943	1.32835	6.33281	2.67037
ENSG00000103152_MPG	17.5148	22.1025	18.3459	21.6467	16.8426	19.0344	18.3699	21.4629	21.4263
ENSG00000117054_ACADM	4.19369	4.63009	4.56878	3.60961	5.13974	4.4521	3.76237	4.06684	4.36387
ENSG00000092621_PHGDH	11.8902	15.0127	14.7887	10.1888	19.3187	17.0137	10.4717	12.8473	14.7116
ENSG00000177034_MTX3	5.39127	7.72777	6.28358	4.57619	9.15261	7.47629	3.98232	5.95277	6.61489
ENSG00000095380_NANS	8.93307	10.1521	9.64542	9.36939	11.2637	10.3604	8.96353	8.51058	9.62354
ENSG00000288743_LOC105370203	0.246338	1.17782	0.555358	0.141353	1.64386	1.12629	0.277124	0.286026	0.804982
ENSG00000151689_INPP1	2.91028	8.50956	6.00163	3.78008	8.40566	7.19465	3.98462	3.64111	6.06982
ENSG00000123983_ACSL3	13.4907	29.042	20.4231	14.501	27.8269	22.7281	14.7114	12.5495	19.443
ENSG00000138796_HADH	1.24637	3.19424	2.3298	1.39443	3.27395	2.44123	1.19076	1.52717	2.05349
ENSG00000259417_CTXND1	0.198968	1.44253	0.976288	0.21491	2.04369	1.13714	0.092167	0.693072	0.662935
ENSG00000152518_ZFP36L2	26.5861	52.5037	38.538	29.5082	57.4857	40.6017	27.6722	35.9677	33.1235
ENSG00000130669_PAK4	5.11253	9.70538	8.50361	6.93646	10.4625	7.45411	5.71312	7.11026	7.07869
ENSG00000258745_	0.603183	3.04422	1.18987	1.21141	4.02515	1.37892	0.339283	0.875452	1.31405
ENSG00000287126_LOC124907726	0.588715	1.11203	0.663616	0.700651	1.21253	0.772615	0.441526	0.759514	0.736268
ENSG00000097021_ACOT7	8.71298	9.01272	8.39245	7.72433	12.5362	8.16765	7.13099	7.86856	8.03449
ENSG00000232024_LSM12P1	24.0106	28.8645	27.9934	22.5167	38.1493	26.3472	21.7634	21.5066	23.3144
ENSG00000108932_SLC16A6	0.397809	0.760818	0.448422	0.159789	1.46006	0.568388	0.156634	0.13857	0.606647
ENSG00000187713_TMEM203	17.7106	20.8417	18.8612	15.1257	23.4196	17.0072	16.8542	15.7816	19.2354
ENSG00000157911_PEX10	5.97282	6.16486	5.45832	5.23887	7.16489	5.36419	4.5595	5.44901	5.69273
ENSG00000185813_PCYT2	8.92223	12.4861	14.7288	8.38017	17.0524	12.5468	5.08467	4.87996	11.8542
ENSG00000093217_XYLB	5.38093	7.58694	6.51111	5.9851	8.50898	7.03967	3.47139	4.23433	5.30569
ENSG00000267139_	2.14183	3.0343	2.81672	3.07255	3.77172	2.24418	1.40555	1.65794	3.1107
ENSG00000108055_SMC3	10.5261	13.7161	14.5574	10.426	15.9721	12.5491	11.5723	11.0982	11.6471
ENSG00000256973_	0	0.348451	0.616124	0	1.09424	0.374859	0.122978	0.126929	0.357224
ENSG00000258920_FOXN3-AS1	0.524355	0.795904	1.43545	0.2579	1.99949	0.684979	0.505616	0.434881	0.897539
ENSG00000181773_GPR3	0.377519	0.361006	0.893654	0.129976	1.09167	0.690428	0.467168	0.350672	0.370096
ENSG00000107957_SH3PXD2A	3.9081	4.80766	6.21882	3.51573	6.32974	5.49384	4.77356	4.6	5.18428
ENSG00000227001_NBPF2P	0.122051	0.778083	2.06369	0.280139	1.76468	1.11607	0.823825	0.850288	1.06357
ENSG00000272004_	0.201689	0.642891	0.909399	0.231465	1.12159	0.691615	0.680686	0.468367	0.878772
ENSG00000025796_SEC63	20.9986	23.1777	26.3859	20.8819	26.9098	23.9164	22.5999	21.4972	24.5987
ENSG00000225022_UBE2D3P1	1.27191	2.89591	3.27711	1.66822	4.04177	1.66154	1.22646	1.89878	2.17714
ENSG00000251602_MTA1-DT	1.05748	1.26857	1.99952	1.09616	2.54196	0.974792	0.652384	1.38629	1.44914
ENSG00000277103_	0.100719	0.428059	0.681198	0.231176	1.00817	0.230251	0	0.467782	0.877675
ENSG00000224040_HMGN1P4	0.834577	1.47791	0	0.319262	2.16583	1.27194	0	1.29205	0.303025
ENSG00000148339_SLC25A25	2.87252	3.31245	2.51673	2.68728	3.42193	3.03442	2.41981	2.71884	2.35783
ENSG00000165195_PIGA	2.78148	3.55459	2.45627	2.98617	4.37659	3.28189	2.63882	2.93194	2.41544
ENSG00000242375_	1.53182	1.98925	0.767425	0.976646	2.65017	2.14002	0.957364	0.790493	1.11237
ENSG00000267512_	2.99451	2.80739	1.78703	1.21292	5.68142	4.83225	1.18897	2.65885	2.49433
ENSG00000254578_	0.376111	0.599432	0.635943	0.863274	1.67324	0.859817	0.211557	0.436706	0.614526
ENSG00000289171_	0.260244	0.553025	0.293355	0.59733	2.0261	0.594938	0.292768	0	0.56695
ENSG00000235214_FAM83C-AS1	0.229192	0.974078	0	0.789086	1.78435	1.0479	0.257835	0	0.499302
ENSG00000213757_RPS3AP20	0	0.653511	0	0.117644	1.02611	0.468693	0.115322	0	0.111661
ENSG00000188610_FAM72B	2.15455	4.23931	3.05832	2.99157	5.20672	4.10454	3.02228	2.2237	2.83942
ENSG00000144035_NAT8	1.48711	1.42206	2.34684	1.45066	2.89443	2.12478	1.33837	1.46769	0.56695
ENSG00000257839_PHLDA1-DT	0.103563	0.110037	0.583696	0.118852	1.15183	0.35513	0.116506	0.360745	0.451231
ENSG00000221829_FANCG	5.91303	5.5417	8.00821	6.46919	10.9715	7.82162	6.32512	6.54516	7.01055
ENSG00000254858_MPV17L2	5.7653	4.32882	5.93557	5.69014	10.0029	6.10669	4.88598	7.40818	5.10768
ENSG00000007080_CCDC124	27.831	24.3068	30.8243	28.5952	43.8642	29.3135	26.8832	32.6532	24.5485
ENSG00000167775_CD320	21.0274	14.368	21.0291	18.1597	34.4893	19.2604	15.3719	22.2366	19.6268
ENSG00000146731_CCT6A	133.537	110.191	150.834	122.269	195.949	132.593	123.394	151.227	124.687
ENSG00000259262_NDUFA3P4	0	0	0.36376	0.370344	1.79455	0	0	0.374694	0
ENSG00000185088_RPS27L	6.56376	5.14799	7.64617	6.48365	12.6686	6.44724	6.02654	6.61286	6.7414
ENSG00000126457_PRMT1	48.3449	43.7173	49.1675	46.6598	73.4506	46.4538	42.7486	50.3524	45.4594
ENSG00000152127_MGAT5	9.94065	10.1709	9.71132	8.36602	21.8662	8.75336	10.2303	7.54517	8.7025
ENSG00000199562_RNU6-37P	0	0	0	0	1.67715	0	0	0	0
ENSG00000199168_MIR374A	0	0	0	0	2.49242	0	0	0	0
ENSG00000206589_RNU6-354P	0	0	0	0	2.51572	0	0	0	0
ENSG00000206922_RNU6-80P	0	0	0	0	2.51572	0	0	0	0
ENSG00000206981_RNU6-40P	0	0	0	0	1.67715	0	0	0	0
ENSG00000207134_RNU6-106P	0	0	0	0	1.67715	0	0	0	0
ENSG00000207805_MIR483	0	0	0	0	1.18062	0	0	0	0
ENSG00000211581_MIR765	0	0	0	0	1.57416	0	0	0	0
ENSG00000212206_LOC124900396	0	0	0	0	1.30989	0	0	0	0
ENSG00000212497_RNA5SP465	0	0	0	0	1.64637	0	0	0	0
ENSG00000252051_RN7SKP276	0	0	0	0	1.67402	0	0	0	0
ENSG00000252475_RNU6-1332P	0	0	0	0	1.72552	0	0	0	0
ENSG00000264141_MIR3928	0	0	0	0	1.54702	0	0	0	0
ENSG00000264452_LOC124905068	0	0	0	0	1.18062	0	0	0	0
ENSG00000265291_MIR4710	0	0	0	0	1.60227	0	0	0	0
ENSG00000265396_MIR3128	0	0	0	0	1.3595	0	0	0	0
ENSG00000266038_MIR4659A	0	0	0	0	1.10774	0	0	0	0
ENSG00000266407_MIR3157	0	0	0	0	3.16684	0	0	0	0
ENSG00000274054_MIR4727	0	0	0	0	3.26281	0	0	0	0
ENSG00000288255_	0	0	0	0	1.79455	0	0	0	0
ENSG00000290106_	0	0	0	0	1.10774	0	0	0	0
ENSG00000252062_RNU6-469P	0	0	0	0	1.77678	0	0	0	0
ENSG00000199085_MIR148A	0	0	0	0	1.31952	0	0	0	0
ENSG00000197334_Metazoa_SRP	0	0	0	0	1.33423	0	0	0	0
ENSG00000199870_Y_RNA	0	0	0	0	1.75936	0	0	0	0
ENSG00000200060_Y_RNA	0	0	0	0	1.4831	0	0	0	0
ENSG00000208009_MIR130A	0	0	0	0	5.04086	0	0	0	0
ENSG00000216135_MIR885	0	0	0	0	1.21253	0	0	0	0
ENSG00000221725_RNU6ATAC25P	0	0	0	0	2.3007	0	0	0	0
ENSG00000252620_RNU6ATAC24P	0	0	0	0	1.32929	0	0	0	0
ENSG00000263514_MIR3668	0	0	0	0	2.39273	0	0	0	0
ENSG00000264757_MIR3198-1	0	0	0	0	2.24318	0	0	0	0
ENSG00000255308_CSRP3-AS1	0	0	0.17624	0.17943	1.04334	0	0.175888	0	0
ENSG00000278075_	0.462325	0	0.521146	0	2.05679	0.264227	0.520104	0	0
ENSG00000289245_	0	0	0.428962	0	1.0581	0	0	0	0.207258
ENSG00000206755_SNORA30	0	0	0.704961	0	1.39112	0	0	0	0
ENSG00000153234_NR4A2	0.706477	1.60553	1.79181	0.450431	4.01601	1.18886	1.08177	1.32159	1.19706
ENSG00000165832_TRUB1	11.096	11.8372	13.4174	10.4703	15.8313	11.5301	11.3983	11.1658	11.1586
ENSG00000078177_N4BP2	2.58202	10.1611	4.26382	2.39699	7.70057	3.4307	2.44217	7.9915	3.04538
ENSG00000164124_TMEM144	0.157025	4.86618	1.30785	0.41047	3.58016	0.817653	0.579015	3.40336	0.636654
ENSG00000105135_ILVBL	5.04223	12.1038	5.97522	4.66557	9.6182	4.89319	4.2664	9.69092	5.33585
ENSG00000113946_CLDN16	0.339177	3.26916	0.873897	0.333644	2.47895	0.221538	0.354311	2.27854	0.343064
ENSG00000163449_TMEM169	0.800531	3.4968	1.10291	0.740076	2.47319	0.889619	0.6254	2.71105	0.557105
ENSG00000070018_LRP6	4.90948	16.4345	5.02542	4.51814	11.3965	3.97534	4.16635	12.0604	3.5256
ENSG00000219438_TAFA5	0.104774	1.55852	0	0.03006	1.19442	0	0	1.27736	0.057063
ENSG00000204335_SP5	1.40035	7.85274	1.14004	0.758902	6.10007	0.444626	1.18152	5.91669	0.932159
ENSG00000088926_F11	0.666408	11.7796	1.54791	0.880669	10.062	1.47729	0.499794	9.75422	1.14383
ENSG00000170571_EMB	0.015396	2.47014	0	0.106015	2.00345	0.175983	0.01732	2.02006	0.050311
ENSG00000128573_FOXP2	0.049425	1.97978	0.35099	0.102098	1.70956	0.259873	0.200165	1.87657	0.17766
ENSG00000196792_STRN3	10.8055	36.1866	12.455	10.2936	32.2765	11.7382	12.1011	33.3753	10.6196
ENSG00000137462_TLR2	0	2.67176	0.267702	0	2.01983	0.127744	0	2.23843	0.04565
ENSG00000023697_DERA	5.33441	22.6105	7.40321	4.575	17.3203	5.409	5.51711	20.4796	6.02926
ENSG00000085741_WNT11	0.068052	1.59073	0.115065	0.039049	1.13531	0.116679	0.191392	1.38278	0.037063
ENSG00000167244_IGF2	0	164.708	0.012726	0	114.877	0.129045	0	151.377	0.04919
ENSG00000086205_FOLH1	0	1.49426	0	0	1.09321	0	0	1.29931	0
ENSG00000100852_ARHGAP5	15.821	112.914	13.8828	12.5353	88.1778	11.6212	13.4132	100.677	10.7919
ENSG00000083844_ZNF264	1.41627	3.933	1.16831	0.930885	3.14317	1.21413	1.2384	3.53555	1.27622
ENSG00000172889_EGFL7	4.97144	24.0374	6.70345	7.47477	17.0426	6.7615	9.45102	18.8881	10.0421
ENSG00000073605_GSDMB	1.02467	15.7792	1.10884	2.90067	9.0563	3.07645	3.84242	11.0568	3.57164
ENSG00000080822_CLDND1	7.15397	17.045	7.68015	8.45892	12.6583	7.89406	8.32675	13.6105	8.83832
ENSG00000172780_RAB43	0.371778	2.04379	0.564844	0.537968	1.47418	0.295621	0.509162	1.46394	0.827535
ENSG00000085871_MGST2	10.733	25.4832	11.5538	9.25277	21.8378	10.146	9.61372	20.6424	7.67402
ENSG00000134825_TMEM258	12.9835	31.5396	14.4583	13.6987	27.3374	14.7209	13.7227	23.4943	12.2606
ENSG00000205643_CDPF1	2.36557	6.91196	2.9443	2.37545	5.97451	2.87293	2.6612	5.3217	2.41568
ENSG00000177707_NECTIN3	3.38719	10.2969	2.92252	1.72767	8.06929	2.93961	2.21103	6.60338	2.5508
ENSG00000132952_USPL1	4.39191	6.99131	4.15218	3.72151	6.16273	4.30038	3.77199	5.72093	3.58367
ENSG00000266283_	0	2.00382	0.354311	0	1.51487	0.479041	0	1.21654	0.114126
ENSG00000214003_ATP5PBP3	0	1.3047	0.276834	0	0.955998	0.280716	0	0.855465	0
ENSG00000204334_ERICH2	0.45213	1.21143	0.487495	0.406079	0.918261	0.60668	0.375947	0.844521	0.364014
ENSG00000134709_HOOK1	3.33926	11.1378	3.97753	2.30132	8.64345	3.89559	2.96266	7.46469	4.50917
ENSG00000100154_TTC28	1.61096	5.19611	1.85195	1.43061	4.05266	2.11905	1.68284	3.73357	2.20737
ENSG00000154328_NEIL2	2.37282	6.90131	2.10734	1.54035	5.06482	2.41086	1.99527	4.95361	2.89791
ENSG00000184363_PKP3	0.021258	3.54621	0.527188	0.195175	2.52986	0.413086	0.310897	2.19682	0.648369
ENSG00000082196_C1QTNF3	0.088713	1.54584	0.26	0.122172	1.1248	0.283927	0.15968	1.11246	0.309223
ENSG00000278023_RDM1	0.449333	4.64401	0.690683	0.328153	3.40736	0.560296	0.321674	2.8932	0.533937
ENSG00000176909_MAMSTR	0.105874	5.06213	0.31825	0.243008	3.65032	0.48407	0.158807	3.40109	0.499739
ENSG00000228223_HCG11	0.014164	3.16028	0.047897	0.032509	2.34715	0	0.015934	1.97346	0.308558
ENSG00000183773_AIFM3	0.06135	2.03704	0.103734	0.123213	1.50114	0.105189	0.138035	1.33565	0.233894
ENSG00000147454_SLC25A37	1.16029	23.2629	2.70682	2.37371	19.1102	5.95087	2.05443	16.4245	5.36319
ENSG00000182195_LDOC1	0	4.19735	0	0.01858	3.65535	0.37012	0.109281	2.78219	0.581968
ENSG00000228274_	0.28955	1.26905	0.346787	0.228454	1.08687	0.57919	0.305377	1.15568	0.35482
ENSG00000155970_MICU3	0.753488	2.04802	0.8296	0.542968	1.89043	1.00147	0.630812	1.64803	0.66805
ENSG00000108852_MPP2	0.279155	4.36433	0.854107	0.427156	3.68134	1.3675	0.852399	3.50368	1.04254
ENSG00000198833_UBE2J1	19.7621	34.4604	22.9752	19.1665	31.9562	22.8324	21.7305	30.9995	22.4969
ENSG00000157020_SEC13	32.9451	50.5869	36.8324	31.9233	44.7969	34.1951	37.9564	43.5459	32.6191
ENSG00000059573_ALDH18A1	39.9838	85.1943	50.6835	43.9162	76.1214	45.2859	49.6646	64.1185	40.654
ENSG00000167925_GHDC	3.29207	7.0597	3.73354	3.96238	6.83168	3.5794	4.53903	6.64267	3.97951
ENSG00000165716_DIPK1B	2.7811	20.6847	3.93877	3.90095	19.1404	5.89591	8.90467	19.0438	4.58287
ENSG00000124177_CHD6	4.19431	7.87376	5.09762	4.54281	7.85161	4.61011	5.66348	7.84286	4.61258
ENSG00000121774_KHDRBS1	69.8628	98.9491	71.2328	65.7037	94.9681	66.9238	79.6182	91.7174	64.4945
ENSG00000118620_ZNF430	1.73611	5.22018	2.06349	1.73489	4.6893	1.59295	2.88311	4.37444	1.46655
ENSG00000237476_LINC01637	0	1.24773	0	0.269537	1.17547	0	0.396323	1.09081	0
ENSG00000213996_TM6SF2	0	3.09497	0.207815	0.423154	2.29649	0.084292	0.373319	2.14062	0.080327
ENSG00000115677_HDLBP	39.0773	67.2709	41.4839	41.1308	60.7504	36.8103	45.5283	60.2098	41.4671
ENSG00000133142_TCEAL4	9.221	15.4301	8.61955	10.7298	14.5793	9.54838	10.4457	13.7283	11.479
ENSG00000289042_	1.23052	3.8406	0.346768	1.5887	3.25037	0.615355	1.03822	3.57191	1.84299
ENSG00000101236_RNF24	0.759897	6.48162	1.74884	1.25968	4.51923	1.99052	1.48414	6.88703	2.4487
ENSG00000100242_SUN2	2.51086	14.1907	5.7477	4.36664	10.0962	5.46404	4.48684	14.7899	6.16424
ENSG00000052126_PLEKHA5	0.479197	3.1665	0.987834	0.598909	2.38007	1.04296	0.849241	3.25456	0.961715
ENSG00000183255_PTTG1IP	19.5246	73.9164	34.4271	23.8467	59.9196	32.9806	27.0196	79.584	34.2863
ENSG00000172830_SSH3	3.28423	30.4799	6.37159	5.82028	22.0156	7.68674	7.89201	32.167	9.44236
ENSG00000099889_ARVCF	0.701404	6.8137	1.54901	1.52777	5.2378	1.91434	1.62643	7.51248	2.33882
ENSG00000213923_CSNK1E	2.38686	11.3519	3.80518	4.16103	9.83485	5.35259	5.31915	11.4551	6.12838
ENSG00000167543_TP53I13	3.15995	10.4101	3.84057	4.09243	7.14677	4.62086	4.72657	8.69092	5.84566
ENSG00000105656_ELL	1.87008	5.54262	2.3299	2.59798	3.81313	2.51258	2.36215	4.76176	3.18059
ENSG00000198816_ZNF358	3.52448	19.5882	6.1558	5.02267	13.9135	8.49993	5.18493	17.4485	9.36569
ENSG00000253250_C8orf88	0	6.91679	0.524149	0.266819	3.8787	0.354334	0	6.7488	2.02599
ENSG00000105662_CRTC1	1.65661	6.57292	1.46256	1.54221	4.96051	2.33054	1.74635	6.34891	2.97803
ENSG00000267534_S1PR2	0.553635	3.83535	0.798813	0.864103	2.68467	1.1644	0.946694	3.13702	1.7368
ENSG00000153976_HS3ST3A1	0.037637	2.35942	0.084852	0	1.71627	0.236615	0.190535	1.96655	0.881437
ENSG00000114450_GNB4	0.070813	5.05177	0	0.220581	3.45408	0.543463	0.250367	4.08756	1.37739
ENSG00000198435_NRARP	0.152737	4.73872	0.482075	0.350572	2.9558	0.698337	0.481111	4.14986	0.299468
ENSG00000120899_PTK2B	0.215546	1.97393	0.439659	0.412279	1.41554	0.410628	0.415686	1.79958	0.402491
ENSG00000149131_SERPING1	3.40286	52.0525	5.70968	8.01534	33.3049	7.03953	6.79023	49.9652	7.35247
ENSG00000144228_SPOPL	3.77372	12.1871	4.30982	4.37359	9.11217	3.81688	3.47727	10.6804	3.92128
ENSG00000242440_LINC02046	0	3.11995	0.072481	0	1.9309	0.122496	0	2.43889	0
ENSG00000223658_C1GALT1C1L	0	1.13934	0	0.072389	0.701542	0.144199	0	0.952114	0
ENSG00000204390_HSPA1L	0.438138	2.11038	0.395105	0.536342	1.36443	0.70113	0.427174	1.76358	0.477248
ENSG00000228133_LOC105371485	0.078288	1.87159	0.220621	0.134769	1.17547	0.313201	0	1.49987	0.127914
ENSG00000062524_LTK	0.046219	1.25227	0.182349	0.079564	0.616859	0.316982	0.129989	1.12698	0.10069
ENSG00000171227_TMEM37	7.32456	61.7355	13.6946	8.68879	30.3921	14.2892	9.38877	57.9785	13.7704
ENSG00000280707_HPAT5	0	1.05367	0	0	0.454151	0	0	0.880516	0
ENSG00000107742_SPOCK2	0.075574	16.4612	0.610526	0.028911	8.82563	0.532704	0.04251	14.04	0.535084
ENSG00000171124_FUT3	0.025974	5.60236	0.23423	0.119235	2.80217	0.593788	0.146101	4.07144	0.254635
ENSG00000205865_FAM99B	0	4.82018	0	0	2.3546	0	0	3.33607	0
ENSG00000136352_NKX2-1	0	1.76042	0	0	0.935545	0	0	1.27266	0
ENSG00000223573_TINCR	0	1.02576	0	0	0.526735	0	0.040984	0.74025	0.019841
ENSG00000141738_GRB7	1.05415	13.1307	2.47765	1.36421	7.18417	2.84568	1.53913	9.97412	2.76067
ENSG00000138764_CCNG2	0.489537	11.5933	1.37342	0.886409	5.6624	2.11389	1.33396	8.82925	1.94335
ENSG00000148180_GSN	0.430485	26.4979	2.96087	1.15555	12.0102	1.93488	3.29149	21.0949	4.33942
ENSG00000224713_	0	1.25281	0.104931	0.07122	0.483147	0.035467	0.104721	0.900706	0.067598
ENSG00000185133_INPP5J	0.217455	11.5702	0.773074	0.614297	5.33936	0.688317	0.997341	8.2156	1.16611
ENSG00000054611_TBC1D22A	3.94651	7.32198	4.53416	3.97171	6.07748	4.6498	4.61048	7.12023	3.96811
ENSG00000174599_TRAM1L1	0.159517	1.65251	0	0.1373	1.06448	0	0.269179	1.34282	0.173756
ENSG00000169550_MUC15	0.494805	19.5956	0.557758	1.44545	12.3822	0.976912	2.15067	15.6688	1.51893
ENSG00000176971_FIBIN	0.271088	2.90914	0.061116	0.062222	1.89947	0.030986	0.27447	2.20334	0.531515
ENSG00000099804_CDC34	39.5286	77.5724	36.5392	38.8138	69.3088	37.1491	38.1912	75.7201	42.5003
ENSG00000124067_SLC12A4	3.24725	11.9622	3.63847	4.39611	9.67774	3.50058	4.37494	10.8371	4.80793
ENSG00000151458_ANKRD50	2.02652	5.30993	1.85022	2.06261	4.46698	1.83424	2.72336	5.27032	2.14749
ENSG00000162923_WDR26	12.8476	25.971	13.4705	13.1245	21.3974	12.7907	14.9174	25.5908	14.499
ENSG00000162407_PLPP3	2.67797	11.2514	4.84714	1.82643	9.25865	3.60325	2.22075	9.9146	4.95059
ENSG00000204406_MBD5	0.201665	1.46126	0.6447	0.201084	1.10307	0.355212	0.208272	1.23219	0.543763
ENSG00000173262_SLC2A14	0.028942	2.38321	0.228369	0.016607	1.51289	0.19849	0	2.1171	0.299492
ENSG00000163110_PDLIM5	4.56847	20.5447	7.05215	4.63348	15.3887	6.39437	4.68112	18.363	5.79245
ENSG00000268869_ESPNP	0.016454	4.23087	0.463695	0	2.83657	0.752318	0.018511	3.97391	0.770695
ENSG00000173530_TNFRSF10D	1.5519	54.7776	7.15171	2.6977	38.0992	9.10415	2.1823	46.108	10.2668
ENSG00000205181_LINC00654	0.019969	2.74767	0.247609	0.114587	1.84341	0.376622	0.022465	2.16794	0.55467
ENSG00000172318_B3GALT1	0.068954	1.31875	0.217634	0.031653	0.874265	0.14187	0.062057	1.05683	0.285413
ENSG00000233360_PDXP-DT	0.331828	4.18678	1.21565	0.333215	2.67567	0.853407	0.41996	3.41944	1.03916
ENSG00000105701_FKBP8	21.4353	88.6379	35.6146	22.8263	66.4917	34.8384	27.5268	75.5634	37.626
ENSG00000081181_ARG2	1.90739	13.3607	5.57425	3.0808	10.882	5.12756	4.01338	12.3039	5.50194
ENSG00000258430_	1.46019	11.3775	4.38926	2.51365	9.33813	5.00717	2.05335	11.5855	3.71125
ENSG00000160323_ADAMTS13	0.197873	3.37889	0.764736	0.373069	2.7352	1.21166	0.222602	3.20012	1.12387
ENSG00000225489_	0.025394	3.48056	0.543865	0	2.96549	0.899804	0	3.21385	0.719171
ENSG00000237765_FAM200B	0.677094	2.73379	1.35475	0.582791	2.59806	1.25766	0.685541	2.90887	1.41975
ENSG00000163902_RPN1	71.0516	170.313	109.243	71.5003	168.14	100.076	73.0643	172.227	97.895
ENSG00000146205_ANO7	0.371719	1.19848	0.765779	0.764931	1.05494	0.644658	0.547951	1.13111	0.726027
ENSG00000204128_C2orf72	17.3903	33.385	16.9113	15.9807	28.2483	12.9459	10.6732	26.7673	10.3574
ENSG00000038210_PI4K2B	8.25367	19.9817	6.83592	6.25616	17.8967	4.32924	4.77804	13.9303	4.22097
ENSG00000147548_NSD3	6.40855	8.14737	5.26133	5.43552	7.24528	4.58506	4.82217	7.43488	5.07261
ENSG00000289082_	0.339687	1.14292	0.446722	0.454809	0.692631	0.323563	0	0.788828	0.123336
ENSG00000150907_FOXO1	2.88466	6.54727	3.64859	2.20702	6.28106	3.14247	2.45292	6.32142	2.93563
ENSG00000187772_LIN28B	13.9822	44.1503	21.6677	9.37857	48.1021	16.4321	8.9796	35.9688	14.5057
ENSG00000178445_GLDC	4.66869	16.7635	7.5971	3.43992	17.7091	4.42285	2.81001	13.1198	4.04659
ENSG00000250348_	0.106714	1.36062	0.481164	0	1.54293	0	0	1.11516	0
ENSG00000100387_RBX1	13.0198	17.1327	12.7057	10.9594	18.6013	12.2278	10.3614	17.6622	10.2883
ENSG00000138459_SLC35A5	5.23022	6.95977	4.53946	3.8162	7.21089	4.48853	3.66566	6.84894	4.11356
ENSG00000134371_CDC73	5.04991	6.28703	5.38961	4.67687	6.31642	4.50901	4.59316	6.31796	4.44736
ENSG00000065518_NDUFB4	47.1934	63.7525	55.8139	44.4433	66.0645	44.5601	47.7241	69.7185	42.2297
ENSG00000131446_MGAT1	6.96678	10.4288	9.09478	7.47194	10.3234	7.24956	7.86112	10.1502	8.63564
ENSG00000273796_	0.14216	1.43494	0.560863	0.326295	1.42299	0.324988	0.159926	0.907848	0.619399
ENSG00000269068_	0	1.103	0.501507	0	0.989639	0.169514	0	0.688775	0.646156
ENSG00000248774_	0	3.12602	1.22184	0.710834	4.47775	0	0	2.69693	1.18069
ENSG00000185361_TNFAIP8L1	4.40336	9.93562	6.61356	6.49727	10.4406	4.9364	3.98742	8.30124	5.4948
ENSG00000288886_	1.76519	5.00142	3.0952	2.17585	6.18056	0.896746	0.514835	3.34006	2.06519
ENSG00000132664_POLR3F	2.71149	5.02586	3.89127	2.71425	5.39373	4.23257	2.76816	4.95135	3.25278
ENSG00000153363_LINC00467	0.41837	2.40783	1.1528	0.240068	2.52043	1.3018	0.405287	2.06454	0.670915
ENSG00000153140_CETN3	2.66308	8.65511	5.59177	2.8465	9.14695	5.28224	3.58333	7.79096	4.57871
ENSG00000112237_CCNC	13.8342	21.5749	17.5071	15.1174	22.5838	17.276	14.5925	20.7551	16.1343
ENSG00000247315_ZCCHC3	12.8694	40.9282	23.8585	12.7844	42.0596	24.4612	12.3011	31.5535	24.013
ENSG00000131697_NPHP4	0	1.44525	0.531812	0.063285	1.56053	0.644324	0.006893	1.14539	0.667405
ENSG00000196628_TCF4	0.12724	1.22556	0.464584	0.180944	1.21827	0.572275	0.143142	0.944249	0.500158
ENSG00000161249_DMKN	0.151728	12.16	3.72604	0.174128	10.9206	4.70739	0.268226	9.07288	4.79287
ENSG00000130638_ATXN10	7.19111	27.0682	17.0102	6.39272	26.3214	14.1552	6.56744	22.1257	14.2091
ENSG00000130227_XPO7	6.08742	29.2792	17.3782	6.7586	27.328	15.5159	7.70092	23.8855	13.16
ENSG00000149150_SLC43A1	12.4011	43.9048	24.089	15.4398	51.7598	26.7022	11.1453	46.2788	22.6796
ENSG00000152977_ZIC1	0	3.27804	1.14591	0	3.85203	0.905264	0.026596	3.45871	1.04294
ENSG00000120896_SORBS3	2.86113	21.3091	8.90017	4.16756	25.9314	9.2294	3.45082	23.1907	9.1698
ENSG00000125844_RRBP1	34.4317	118.778	58.9546	45.3115	136.853	52.8323	40.334	119.105	53.5069
ENSG00000116017_ARID3A	5.42161	56.5481	19.758	8.40292	58.7572	14.9625	10.4252	53.8911	14.6482
ENSG00000077616_NAALAD2	0.033765	3.13314	0.469416	0.012917	3.12944	0.874811	0.012662	2.74434	0.662021
ENSG00000183779_ZNF703	2.87085	27.5045	5.81401	2.70834	33.8236	7.92563	2.24432	26.1302	8.1358
ENSG00000090534_THPO	0.029825	6.84483	3.19382	0.136911	7.39711	3.44316	0.201312	7.02983	3.83346
ENSG00000014824_SLC30A9	5.54723	11.6927	8.70365	5.38874	13.0746	8.63358	5.42103	12.2963	8.56922
ENSG00000118579_MED28	1.70587	9.64845	4.81554	1.94927	11.8415	6.42112	1.57164	11.15	5.83872
[truncated: 15,547 more rows]
