# Supplementary material for: Transcription factor JUNB is required for transformation of EpCAM-positive hepatocellular carcinoma (HCC) cells into CD90-positive HCC cells in vitro
Source: Cell Death Dis. 2025 Apr 19;16(1):319. doi: 10.1038/s41419-025-07602-3 (PMC12009367; doi:10.1038/s41419-025-07602-3)
Supplement: Supplementary file 10 — Supplementary Table S2 [file 41419_2025_7602_MOESM10_ESM.xlsx]

## Sheet: Supplementary Table 2
Supplementary Table 2 List of genes with significantly altered gene expression when Huh1 overexpresses JUNB (P<0.05)
Gene_ID	Huh1-1	Huh1-2	Huh1-3	Huh1 JUNB1	Huh1 JUNB2	Huh1 JUNB3	Cluster_ID
ENSG00000059145_UNKL	827.173	798.904	868.964	426.541	425.144	391.297	0
ENSG00000198780_FAM169A	489.275	476.7	523.628	175.4	160.105	122.28	0
ENSG00000279009_	224.364	218.53	244.071	121.584	108.179	96.7127	0
ENSG00000051180_RAD51	326.184	331.352	369.569	155.468	178.496	134.508	0
ENSG00000140534_TICRR	700.123	699.295	791.068	348.807	384.036	274.575	0
ENSG00000183395_PMCH	124.346	117.904	137.615	52.8194	57.335	41.1307	0
ENSG00000145217_SLC26A1	557.756	524.471	552.19	229.216	254.221	177.862	0
ENSG00000176890_TYMS	1748.06	1692.34	1833.13	821.192	878.415	643.639	0
ENSG00000281398_SNHG4	494.682	474.667	521.032	214.267	236.912	167.858	0
ENSG00000137766_UNC13C	666.784	649.491	694.132	250.145	258.548	187.867	0
ENSG00000216775_	1902.14	1798.04	2023.54	563.074	574.432	313.482	0
ENSG00000171759_PAH	4779.22	4596.24	4909.12	2289.17	2478.39	2019.85	0
ENSG00000101447_FAM83D	1106.5	1053.01	1140.73	517.231	544.141	443.544	0
ENSG00000171408_PDE7B	304.558	283.581	308.119	93.6796	101.688	66.6984	0
ENSG00000071655_MBD3	1296.62	1301.01	1339.8	688.645	691.265	569.16	0
ENSG00000198838_RYR3	65.7774	67.0836	70.1056	26.908	28.1266	18.8979	0
ENSG00000186603_HPDL	774.01	771.461	790.203	249.148	270.448	162.299	0
ENSG00000144040_SFXN5	1136.24	1154.65	1164.1	504.275	506.279	405.749	0
ENSG00000249628_LINC00942	1940.88	1955.59	1996.71	869.028	989.84	701.445	0
ENSG00000154930_ACSS1	755.088	761.297	792.799	343.824	375.382	283.468	0
ENSG00000155760_FZD7	1073.16	1141.44	1147.66	591.975	584.168	463.554	0
ENSG00000116771_AGMAT	1143.44	1144.49	1248.05	522.214	500.87	336.827	0
ENSG00000065328_MCM10	793.834	699.295	849.057	276.056	358.073	145.625	0
ENSG00000171241_SHCBP1	821.766	768.412	809.244	406.609	431.635	252.342	0
ENSG00000138160_KIF11	1402.05	1320.33	1392.59	673.696	771.318	464.665	0
ENSG00000186638_KIF24	178.41	174.824	198.2	90.6898	97.3613	60.0286	0
ENSG00000160957_RECQL4	1719.22	1743.16	1965.55	929.82	984.431	640.305	0
ENSG00000267383_	228.869	233.776	257.054	122.581	134.142	74.4799	0
ENSG00000174844_DNAH12	103.622	117.904	125.498	53.816	60.5804	27.791	0
ENSG00000269416_LINC01224	275.724	298.827	302.06	152.479	163.351	85.5963	0
ENSG00000269964_MEI4	241.484	263.252	280.423	91.6864	100.607	42.2423	0
ENSG00000197134_ZNF257	94.6113	104.691	112.515	50.8262	49.7624	30.0143	0
ENSG00000158887_MPZ	188.321	218.53	227.627	73.7478	70.3165	54.4704	0
ENSG00000183647_ZNF530	87.4028	96.5597	104.726	47.8364	47.5988	38.9074	0
ENSG00000235173_HGH1	733.463	810.085	806.647	376.712	452.189	342.385	0
ENSG00000243955_GSTA1	17837.4	20494	20206.9	6859.54	8643.52	5387.01	0
ENSG00000254656_RTL1	437.014	490.93	495.067	115.605	164.432	94.4894	0
ENSG00000154040_CABYR	586.59	646.442	662.109	230.213	312.638	193.425	0
ENSG00000109674_NEIL3	581.184	714.542	716.635	220.247	263.957	145.625	0
ENSG00000186871_ERCC6L	270.318	317.122	312.446	105.639	126.57	67.81	0
ENSG00000123485_HJURP	901.06	1025.57	1042.93	397.64	460.843	300.143	0
ENSG00000066279_ASPM	1849.88	1802.11	1948.24	754.42	1098.02	480.228	0
ENSG00000170468_RIOX1	223.463	220.563	242.34	106.635	149.287	82.2614	0
ENSG00000122966_CIT	988.462	1071.3	1171.89	472.384	660.975	324.599	0
ENSG00000080839_RBL1	548.745	568.177	629.22	263.1	335.356	195.649	0
ENSG00000090889_KIF4A	1064.15	1070.29	1100.92	509.258	636.094	371.288	0
ENSG00000111206_FOXM1	2402.23	2413.99	2471.01	1059.38	1419.31	841.511	0
ENSG00000164850_GPER1	474.858	464.503	495.932	207.291	274.775	161.188	0
ENSG00000129173_E2F8	264.912	272.4	289.078	90.6898	121.161	55.582	0
ENSG00000196584_XRCC2	327.085	327.286	352.259	137.53	199.05	117.834	0
ENSG00000152253_SPC25	157.685	166.692	167.907	57.8023	96.2795	48.9122	0
ENSG00000265750_	191.025	208.366	220.703	69.7614	112.506	64.4751	0
ENSG00000257167_TMPO-AS1	1577.76	1762.47	1796.78	663.73	966.04	563.601	0
ENSG00000071539_TRIP13	871.325	904.612	967.631	365.749	503.033	305.701	0
ENSG00000251131_	81.0954	86.3955	94.3397	25.9114	41.1081	23.3444	0
ENSG00000100285_NEFH	2551.8	2724	3017.14	517.231	876.252	316.817	0
ENSG00000185480_PARPBP	447.827	426.895	489.874	176.397	244.485	176.751	0
ENSG00000276390_	11.7138	14.2298	16.4445	3.98637	5.40896	1.11164	0
ENSG00000254275_LINC00824	32.4381	39.6403	49.3336	8.96933	18.3905	2.22328	0
ENSG00000092853_CLSPN	709.134	765.362	900.987	284.029	355.91	176.751	0
ENSG00000282816_	219.859	232.76	294.271	54.8125	81.1344	32.2376	0
ENSG00000158050_DUSP2	158.587	179.906	206.855	54.8125	86.5434	54.4704	0
ENSG00000170624_SGCD	42.3498	51.8373	57.9886	8.96933	17.3087	7.78148	0
ENSG00000229719_MIR194-2HG	41.4487	44.7224	47.6026	25.9114	22.7176	15.563	0
ENSG00000186462_NAP1L2	56.7668	59.9686	63.1816	36.8739	29.2084	18.8979	0
ENSG00000265393_	269.417	318.139	330.622	160.451	112.506	95.601	0
ENSG00000176912_TYMSOS	316.272	366.927	384.283	180.383	159.023	123.392	0
ENSG00000283526_PRRT1B	422.597	484.831	493.336	222.24	188.232	145.625	0
ENSG00000259706_HSP90B2P	104.523	87.4119	115.977	35.8773	23.7994	22.2328	0
ENSG00000263731_	67.5795	59.9686	72.7021	27.9046	23.7994	23.3444	0
ENSG00000250420_AACSP1	166.696	156.528	193.007	93.6796	76.8072	78.9264	0
ENSG00000241322_FBXW10B	136.06	130.101	171.369	58.7989	50.8442	31.1259	0
ENSG00000168806_LCMT2	275.724	257.154	312.446	145.502	123.324	86.7079	0
ENSG00000127564_PKMYT1	795.636	828.38	951.186	428.534	405.672	324.599	0
ENSG00000288806_	61.2721	63.0179	75.2986	21.925	12.9815	5.5582	0
ENSG00000264575_LINC00526	133.357	147.381	181.755	70.758	84.3798	61.1402	0
ENSG00000258399_MIR493HG	89.2049	103.675	157.521	19.9318	42.1899	21.1212	0
ENSG00000272711_HK2-DT	36.9434	43.706	59.7196	20.9284	27.0448	15.563	0
ENSG00000258474_LINC02313	40.5477	53.8701	68.3746	15.9455	27.0448	13.3397	0
ENSG00000263680_	27.9329	28.4597	44.1406	10.9625	16.2269	7.78148	0
ENSG00000173080_RXFP4	10.8127	10.1642	17.31	1.99318	5.40896	1.11164	0
ENSG00000212479_U3	18.0212	16.2627	28.5616	2.98978	5.40896	0	0
ENSG00000171931_FBXW10	257.703	257.154	386.014	132.547	137.388	72.2566	0
ENSG00000059377_TBXAS1	15.318	16.2627	22.503	6.97614	7.57254	2.22328	0
ENSG00000285948_	477.562	497.028	584.214	301.967	278.021	174.527	0
ENSG00000162009_SSTR5	58.5689	63.0179	74.4331	35.8773	32.4538	28.9026	0
ENSG00000215105_TTC3P1	26.1307	31.5089	34.6201	14.9489	16.2269	13.3397	0
ENSG00000132703_APCS	34.2403	24.394	43.2751	3.98637	10.8179	3.33492	0
ENSG00000080910_CFHR2	110.83	81.3134	129.825	24.9148	43.2717	28.9026	0
ENSG00000254166_CASC19	71.1837	57.9358	93.4742	23.9182	30.2902	22.2328	0
ENSG00000111913_RIPOR2	18.9223	16.2627	25.0995	3.98637	5.40896	2.22328	0
ENSG00000275734_	17.1201	14.2298	22.503	3.98637	5.40896	2.22328	0
ENSG00000166166_TRMT61A	535.229	539.718	610.179	262.104	263.957	276.798	0
ENSG00000115350_POLE4	300.053	287.646	329.756	136.533	147.124	143.402	0
ENSG00000109193_SULT1E1	74.788	73.1821	83.9537	26.908	30.2902	30.0143	0
ENSG00000168454_TXNDC2	23.4276	21.3448	29.4271	0.996592	2.16358	3.33492	0
ENSG00000109846_CRYAB	124.346	120.954	156.656	40.8603	47.5988	47.8005	0
ENSG00000104043_ATP8B4	163.993	139.249	188.679	59.7955	63.8257	73.3682	0
ENSG00000241990_PRR34-AS1	23.4276	24.394	28.5616	8.96933	10.8179	8.89312	0
ENSG00000156239_N6AMT1	56.7668	60.9851	71.8366	17.9387	22.7176	21.1212	0
ENSG00000228971_LINC02607	40.5477	45.7388	60.5851	6.97614	12.9815	11.1164	0
ENSG00000255545_B3GAT1-DT	75.689	74.1985	109.053	14.9489	31.372	21.1212	0
ENSG00000106268_NUDT1	246.89	233.776	290.809	119.591	146.042	120.057	0
ENSG00000255974_CYP2A6	103.622	111.806	171.369	14.9489	20.554	20.0095	0
ENSG00000236569_HNRNPA1P73	9.0106	9.14776	16.4445	0	0	0	0
ENSG00000136235_GPNMB	88.3039	77.2477	120.305	26.908	23.7994	23.3444	0
ENSG00000196408_NOXO1	65.7774	62.0015	93.4742	23.9182	22.7176	27.791	0
ENSG00000269113_TRABD2B	88.3039	66.0671	83.9537	20.9284	44.3535	31.1259	0
ENSG00000269067_ZNF728	39.6466	27.4433	38.0821	7.97273	18.3905	14.4513	0
ENSG00000143627_PKLR	173.905	152.463	177.428	66.7716	86.5434	86.7079	0
ENSG00000214429_CYCSP6	79.2933	70.1328	84.8192	24.9148	45.4353	43.354	0
ENSG00000267698_	36.9434	34.5582	38.9476	7.97273	18.3905	15.563	0
ENSG00000260213_CENPN-AS1	84.6996	75.2149	90.0122	33.8841	54.0896	34.4608	0
ENSG00000286856_	9.91166	9.14776	11.2515	0	4.32717	0	0
ENSG00000259475_SYNM-AS1	66.6784	60.9851	72.7021	21.925	40.0263	28.9026	0
ENSG00000227695_DNMBP-AS1	100.919	84.3627	102.129	33.8841	63.8257	40.019	0
ENSG00000080854_IGSF9B	25.2297	18.2955	25.0995	1.99318	10.8179	3.33492	0
ENSG00000249310_APOBEC3B-AS1	91.007	71.1492	91.7432	38.8671	46.5171	27.791	0
ENSG00000235142_LINC02532	153.18	120.954	142.808	60.7921	81.1344	54.4704	0
ENSG00000286448_	19.8233	15.2463	18.1755	3.98637	9.73613	1.11164	0
ENSG00000236081_ELFN1-AS1	43.2509	30.4925	37.2166	6.97614	19.4723	4.44656	0
ENSG00000160321_ZNF208	76.5901	58.9522	98.6672	24.9148	48.6806	30.0143	0
ENSG00000288997_	10.8127	9.14776	16.4445	0	4.32717	0	0
ENSG00000238186_	18.9223	16.2627	25.965	1.99318	10.8179	4.44656	0
ENSG00000237356_	32.4381	22.3612	42.4096	10.9625	20.554	7.78148	0
ENSG00000232335_	73.8869	62.0015	86.5502	29.8978	49.7624	13.3397	0
ENSG00000138182_KIF20B	930.795	833.462	1019.56	454.446	638.257	281.245	0
ENSG00000234373_SNX18P7	20.7244	20.3284	28.5616	9.96592	14.0633	3.33492	0
ENSG00000279692_	146.873	139.249	176.562	78.7307	87.6252	48.9122	0
ENSG00000171320_ESCO2	138.763	125.019	173.1	60.7921	81.1344	40.019	0
ENSG00000137812_KNL1	910.971	793.822	996.192	488.33	567.941	281.245	0
ENSG00000267056_LOC729654	351.413	316.106	392.072	171.414	181.741	78.9264	0
ENSG00000253508_	152.279	118.921	167.907	71.7546	83.298	42.2423	0
ENSG00000118193_KIF14	536.131	428.928	643.068	265.093	298.575	173.416	0
ENSG00000173085_COQ2	202.738	166.692	243.206	91.6864	112.506	66.6984	0
ENSG00000106483_SFRP4	44.1519	27.4433	39.8131	4.98296	11.8997	13.3397	0
ENSG00000268696_ZNF723	49.5583	33.5418	48.4681	2.98978	11.8997	10.0048	0
ENSG00000286064_	32.4381	21.3448	33.7546	7.97273	12.9815	14.4513	0
ENSG00000267264_	9.0106	5.08209	8.65502	0	0	0	0
ENSG00000168060_NAALADL1	34.2403	24.394	33.7546	12.9557	12.9815	13.3397	0
ENSG00000257696_UHRF1BP1L-DT	32.4381	23.3776	35.4856	9.96592	8.65434	10.0048	0
ENSG00000131187_F12	64.8763	46.7552	68.3746	23.9182	16.2269	25.5677	0
ENSG00000234502_FYTTD1P1	9.91166	5.08209	11.2515	0	0	3.33492	0
ENSG00000231419_LINC00689	49.5583	42.6895	65.7781	8.96933	7.57254	26.6794	0
ENSG00000259684_	46.8551	39.6403	54.5266	20.9284	16.2269	20.0095	0
ENSG00000260260_SNHG19	149.576	129.085	181.755	85.7069	60.5804	81.1497	0
ENSG00000181619_GPR135	64.8763	52.8537	73.5676	41.8569	21.6358	26.6794	0
ENSG00000196724_ZNF418	52.2615	42.6895	54.5266	33.8841	17.3087	22.2328	0
ENSG00000267232_	32.4381	22.3612	37.2166	13.9523	9.73613	5.5582	0
ENSG00000155957_TMBIM4	116.237	94.5268	127.229	61.7887	60.5804	44.4656	0
ENSG00000105261_OVOL3	6.30742	5.08209	8.65502	1.99318	0	0	0
ENSG00000235530_TMEM11-DT	54.0636	47.7716	61.4506	31.8909	22.7176	18.8979	0
ENSG00000254632_	55.8657	50.8209	55.3921	25.9114	16.2269	27.791	0
ENSG00000129354_AP1M2	672.191	608.834	682.881	256.124	164.432	295.696	0
ENSG00000254233_LINC02365	30.636	21.3448	31.1581	9.96592	0	10.0048	0
ENSG00000271714_FAM169A-AS1	19.8233	19.3119	19.9065	11.9591	5.40896	6.66984	0
ENSG00000257222_	36.9434	39.6403	39.8131	24.9148	10.8179	16.6746	0
ENSG00000149418_ST14	176.608	150.43	174.831	91.6864	56.2532	64.4751	0
ENSG00000239523_MYLK-AS1	109.028	102.658	116.843	59.7955	43.2717	41.1307	0
ENSG00000229927_RHEBP1	18.0212	16.2627	18.1755	8.96933	5.40896	6.66984	0
ENSG00000265490_	142.367	132.134	146.27	75.741	58.4168	64.4751	0
ENSG00000271452_	69.3816	58.9522	64.9126	43.85	31.372	20.0095	0
ENSG00000279406_	114.435	77.2477	103.86	51.8228	37.8627	24.4561	0
ENSG00000132570_PCBD2	227.067	194.136	231.954	121.584	86.5434	63.3635	0
ENSG00000287498_	36.0424	28.4597	32.8891	12.9557	10.8179	7.78148	0
ENSG00000005469_CROT	546.042	403.518	509.78	198.322	162.269	98.9359	0
ENSG00000154080_CHST9	173.003	135.184	147.135	83.7137	74.6437	38.9074	0
ENSG00000138670_RASGEF1B	171.201	129.085	136.749	58.7989	60.5804	34.4608	0
ENSG00000274373_	65.7774	50.8209	51.9301	28.9012	28.1266	21.1212	0
ENSG00000196196_HRCT1	116.237	126.036	122.036	66.7716	53.0078	58.9169	0
ENSG00000189014_SHLD2P3	40.5477	48.788	45.0061	15.9455	10.8179	13.3397	0
ENSG00000129195_PIMREG	233.374	266.301	254.457	138.526	116.834	106.717	0
ENSG00000244586_WNT5A-AS1	321.678	389.288	347.066	173.407	144.96	127.839	0
ENSG00000036473_OTC	15.318	16.2627	17.31	5.97955	2.16358	3.33492	0
ENSG00000286132_	9.0106	9.14776	9.52052	1.99318	0	0	0
ENSG00000115541_HSPE1	1038.92	1028.61	1042.93	545.136	400.263	447.991	0
ENSG00000109181_UGT2B10	134.258	142.298	152.328	55.8091	32.4538	23.3444	0
ENSG00000250799_PRODH2	826.272	882.251	887.139	477.367	390.527	366.841	0
ENSG00000183837_PNMA3	182.915	199.218	200.796	98.6626	73.5619	72.2566	0
ENSG00000206190_ATP10A	71.1837	79.2806	84.8192	43.85	25.963	38.9074	0
ENSG00000253661_ZFHX4-AS1	22.5265	25.4104	28.5616	14.9489	9.73613	12.228	0
ENSG00000165584_SSX3	57.6678	70.1328	74.4331	4.98296	4.32717	4.44656	0
ENSG00000250376_	8.10954	10.1642	12.117	0	0	0	0
ENSG00000113303_BTNL8	37.8445	47.7716	54.5266	0	2.16358	6.66984	0
ENSG00000230212_CBR1-AS1	1545.32	1799.06	1776.01	533.177	624.194	530.252	0
ENSG00000159228_CBR1	2513.06	2851.05	2773.07	893.943	1032.03	835.953	0
ENSG00000197891_SLC22A12	272.12	305.942	321.967	47.8364	77.889	56.6936	0
ENSG00000138411_HECW2	150.477	171.775	182.621	31.8909	43.2717	30.0143	0
ENSG00000117601_SERPINC1	216.254	230.727	230.223	35.8773	38.9445	46.6889	0
ENSG00000266916_ZNF793-AS1	5.40636	6.09851	6.05851	0	0	0	0
ENSG00000230328_	325.283	358.795	349.663	45.8432	49.7624	43.354	0
ENSG00000178826_TMEM139	155.883	167.709	172.235	29.8978	41.1081	52.2471	0
ENSG00000168904_LRRC28	859.611	879.201	888.87	341.831	402.427	386.851	0
ENSG00000148671_ADIRF	1632.72	1520.56	1658.3	632.836	675.038	765.92	0
ENSG00000096092_TMEM14A	1786.8	1698.43	1814.09	559.088	524.669	692.552	0
ENSG00000127588_GNG13	10.8127	10.1642	11.2515	0	0	1.11164	0
ENSG00000102048_ASB9	180.212	170.758	198.2	24.9148	34.6173	48.9122	0
ENSG00000166183_ASPG	444.222	417.748	471.698	96.6694	62.7439	80.0381	0
ENSG00000065320_NTN1	308.162	289.679	337.546	118.594	103.852	120.057	0
ENSG00000232079_LINC01697	131.555	124.003	137.615	29.8978	31.372	33.3492	0
ENSG00000112297_CRYBG1	721.749	713.525	797.127	145.502	123.324	122.28	0
ENSG00000277893_SRD5A2	7.20848	7.11492	7.78951	0	0	0	0
ENSG00000272491_	73.8869	75.2149	78.7606	20.9284	19.4723	21.1212	0
ENSG00000122756_CNTFR	311.767	304.925	313.312	108.629	96.2795	116.722	0
ENSG00000163581_SLC2A2	145.071	138.233	141.077	13.9523	8.65434	7.78148	0
ENSG00000138622_HCN4	2308.51	2336.74	2348.97	436.507	416.49	375.734	0
ENSG00000126790_L3HYPDH	374.841	381.157	383.417	171.414	161.187	161.188	0
ENSG00000271303_SRXN1	142.367	162.627	152.328	39.8637	28.1266	57.8053	0
ENSG00000020577_SAMD4A	419.894	457.388	469.102	193.339	155.778	240.114	0
ENSG00000164626_KCNK5	428.003	389.288	377.359	187.359	134.142	173.416	0
ENSG00000267041_ZNF850	123.445	116.888	114.246	60.7921	44.3535	55.582	0
ENSG00000102981_PARD6A	60.371	52.8537	54.5266	24.9148	15.1451	24.4561	0
ENSG00000169306_IL1RAPL1	82.8975	69.1164	70.1056	30.8943	18.3905	21.1212	0
ENSG00000288809_	18.0212	15.2463	15.579	6.97614	3.24538	4.44656	0
ENSG00000146670_CDCA5	1065.95	969.662	958.976	446.473	349.419	340.162	0
ENSG00000166803_PCLAF	555.053	480.766	497.663	175.4	144.96	122.28	0
ENSG00000104691_UBXN8	125.247	110.79	115.112	56.8057	48.6806	45.5772	0
ENSG00000267580_	3643.89	3343	3482.78	1462	1125.06	1289.5	0
ENSG00000204128_C2orf72	2525.67	2424.16	2403.5	1091.27	905.46	989.359	0
ENSG00000256612_CYP2B7P	408.18	344.566	351.394	46.8398	45.4353	57.8053	0
ENSG00000136160_EDNRB	325.283	285.613	287.347	65.7751	62.7439	60.0286	0
ENSG00000134240_HMGCS2	9041.23	7716.64	7989.44	1908.47	1834.72	1711.93	0
ENSG00000115461_IGFBP5	5600.09	4994.68	5349.67	1107.21	1293.82	1301.73	0
ENSG00000136872_ALDOB	1219.13	1056.06	1112.17	129.557	153.614	138.955	0
ENSG00000145321_GC	2468.9	2234.09	2330.8	763.389	815.671	588.057	0
ENSG00000145287_PLAC8	165.795	152.463	152.328	51.8228	49.7624	35.5725	0
ENSG00000121361_KCNJ8	1013.69	923.924	928.683	293.995	301.82	235.668	0
ENSG00000025423_HSD17B6	198.233	189.054	186.083	76.7376	68.1529	65.5868	0
ENSG00000248635_	51.3604	47.7716	46.7371	1.99318	1.08179	1.11164	0
ENSG00000267727_	3491.61	3307.42	3287.17	1416.16	1426.88	1329.52	0
ENSG00000106415_GLCCI1	705.53	677.951	652.588	272.07	275.857	246.784	0
ENSG00000021826_CPS1	20096.3	19070	18492.3	5573.94	5775.69	4354.29	0
ENSG00000171234_UGT2B7	1193.9	1152.62	1142.46	536.166	533.323	471.335	0
ENSG00000245848_CEBPA	13392.5	12639.2	12793.8	5499.19	5220.73	4803.4	0
ENSG00000231205_ZNF826P	175.707	165.676	172.235	46.8398	68.1529	62.2518	0
ENSG00000231840_TMEM139-AS1	109.929	102.658	104.726	22.9216	27.0448	34.4608	0
ENSG00000233143_DIRC3-AS1	876.731	828.38	795.396	194.335	246.649	273.463	0
ENSG00000128973_CLN6	563.162	536.669	547.862	216.26	231.503	198.984	0
ENSG00000165471_MBL2	58.5689	54.8866	56.2576	21.925	24.8812	21.1212	0
ENSG00000112208_BAG2	1421.87	1359.97	1333.74	585.996	675.038	598.062	0
ENSG00000197747_S100A10	9853.09	9928.37	9523.11	3772.1	4437.51	3699.54	0
ENSG00000165841_CYP2C19	687.509	697.262	669.898	107.632	149.287	73.3682	0
ENSG00000140961_OSGIN1	3050.09	3130.57	3025.79	915.868	1052.58	744.799	0
ENSG00000132437_DDC	1512.88	1562.23	1539.73	593.969	658.811	554.708	0
ENSG00000132855_ANGPTL3	1226.34	1227.83	1277.48	370.732	488.97	313.482	0
ENSG00000114251_WNT5A	5654.15	5720.4	5814.44	2100.82	2460	2014.29	0
ENSG00000117834_SLC5A9	554.152	549.882	576.424	136.533	191.477	131.174	0
ENSG00000140284_SLC27A2	564.964	554.964	588.541	220.247	248.812	210.1	0
ENSG00000203772_SPRN	128.852	126.036	133.287	50.8262	57.335	50.0238	0
ENSG00000172572_PDE3A	463.145	438.076	464.774	125.571	157.942	124.504	0
ENSG00000174099_MSRB3	1211.93	1177.01	1225.55	526.2	584.168	496.903	0
ENSG00000241635_UGT1A1	1138.94	1208.52	1143.33	398.637	518.178	463.554	0
ENSG00000168393_DTYMK	670.388	706.41	659.512	303.96	342.928	314.594	0
ENSG00000113790_EHHADH	2000.35	1913.91	1999.31	873.014	1127.23	861.521	0
ENSG00000176894_PXMP2	28.8339	25.4104	27.6961	5.97955	10.8179	5.5582	0
ENSG00000279864_NCOR1P4	775.812	704.377	745.197	278.049	334.274	252.342	0
ENSG00000095015_MAP3K1	1239.86	1148.55	1186.6	564.071	650.157	510.243	0
ENSG00000133519_ZDHHC8P1	104.523	94.5268	97.8017	41.8569	51.926	42.2423	0
ENSG00000111445_RFC5	1043.43	1043.86	1031.68	471.388	576.595	461.331	0
ENSG00000244067_GSTA2	9852.19	9644.79	9384.63	2575.19	3692.16	2178.81	0
ENSG00000102317_RBM3	3408.71	3524.94	3424.79	1697.2	1827.15	1471.81	0
ENSG00000234155_LINC02535	1193.9	1274.59	1199.59	398.637	472.743	295.696	0
ENSG00000115129_TP53I3	983.957	1015.4	978.017	456.439	517.097	395.744	0
ENSG00000187097_ENTPD5	2804.1	2849.02	2850.1	1058.38	1236.49	885.977	0
ENSG00000134057_CCNB1	1359.7	1389.44	1381.34	653.764	747.518	565.825	0
ENSG00000167941_SOST	471.254	489.913	463.043	49.8296	127.651	25.5677	0
ENSG00000163701_IL17RE	1322.76	1383.34	1347.59	654.761	756.173	590.281	0
ENSG00000120802_TMPO	6393.02	6735.8	6538	2937.95	3565.59	2629.03	0
ENSG00000138346_DNA2	424.399	449.257	432.751	168.424	214.195	143.402	0
ENSG00000136040_PLXNC1	835.282	820.249	778.951	320.903	413.245	265.682	0
ENSG00000177738_ANXA2R-OT1	296.449	290.695	276.961	132.547	160.105	120.057	0
ENSG00000092470_WDR76	653.268	615.949	613.641	223.237	288.838	168.969	0
ENSG00000156475_PPP2R2B	149.576	143.315	135.018	36.8739	49.7624	28.9026	0
ENSG00000106780_MEGF9	3276.25	3143.78	2971.27	1434.1	1601.05	1267.27	0
ENSG00000139211_AMIGO2	1196.61	1161.77	1088.8	548.125	645.83	511.354	0
ENSG00000145386_CCNA2	892.049	874.119	821.361	419.565	481.397	384.627	0
ENSG00000264006_AKR1C8	470.353	438.076	431.885	167.427	188.232	132.285	0
ENSG00000132561_MATN2	1357.9	1295.93	1294.79	649.778	697.756	530.252	0
ENSG00000172296_SPTLC3	893.851	890.382	830.882	322.896	353.746	236.779	0
ENSG00000248144_ADH1C	12066.1	12037.4	11472.2	3895.68	4850.76	2902.49	0
ENSG00000106031_HOXA13	2172.45	2165.99	2060.76	834.147	949.813	645.863	0
ENSG00000198610_AKR1C4	466.749	446.207	542.669	119.591	142.797	112.276	0
ENSG00000145555_MYO10	261.307	245.973	294.271	68.7648	95.1977	73.3682	0
ENSG00000157168_NRG1	84.6996	77.2477	85.6847	33.8841	41.1081	34.4608	0
ENSG00000104147_OIP5	262.208	235.809	270.902	86.7035	110.343	83.373	0
ENSG00000111665_CDCA3	485.671	439.092	501.125	210.281	244.485	185.644	0
ENSG00000106038_EVX1	621.731	549.882	660.378	214.267	244.485	186.755	0
ENSG00000241388_HNF1A-AS1	454.134	402.501	455.254	217.257	220.686	177.862	0
ENSG00000253405_EVX1-AS	219.859	184.988	220.703	70.758	78.9708	47.8005	0
ENSG00000204620_	346.007	293.745	353.99	147.496	142.797	106.717	0
ENSG00000258429_PDF	91.9081	77.2477	98.6672	36.8739	41.1081	35.5725	0
ENSG00000162692_VCAM1	45.053	38.6239	45.8716	6.97614	6.49075	4.44656	0
ENSG00000265763_ZNF488	141.466	121.97	151.463	13.9523	10.8179	5.5582	0
ENSG00000287848_	109.028	88.4283	104.726	23.9182	27.0448	24.4561	0
ENSG00000241224_C3orf85	138.763	115.872	140.211	34.8807	40.0263	34.4608	0
ENSG00000161267_BDH1	401.873	334.401	397.265	19.9318	32.4538	24.4561	0
ENSG00000148824_MTG1	238.781	220.563	237.147	109.625	116.834	108.941	0
ENSG00000183324_REC114	92.8091	72.1657	84.8192	13.9523	16.2269	7.78148	0
ENSG00000070915_SLC12A3	383.851	305.942	341.873	23.9182	22.7176	10.0048	0
ENSG00000170477_KRT4	156.784	129.085	145.404	5.97955	12.9815	1.11164	0
ENSG00000065534_MYLK	1611.09	1461.61	1593.39	448.466	439.208	341.273	0
ENSG00000138798_EGF	161.29	142.298	165.311	53.816	54.0896	40.019	0
ENSG00000166275_BORCS7	411.784	368.96	408.517	171.414	172.005	127.839	0
ENSG00000288649_ACTL10	100.018	65.0507	95.2052	63.7819	34.6173	30.0143	0
ENSG00000254963_	62.1731	29.4761	56.2576	35.8773	16.2269	20.0095	0
ENSG00000246082_NUDT16L2P	25.2297	13.2134	26.8305	10.9625	5.40896	8.89312	0
ENSG00000275016_	40.5477	19.3119	38.9476	14.9489	10.8179	13.3397	0
ENSG00000011083_SLC6A7	11.7138	3.04925	11.2515	0.996592	0	2.22328	0
ENSG00000196109_ZNF676	24.3286	9.14776	22.503	8.96933	6.49075	3.33492	0
ENSG00000286366_	8.10954	2.03284	9.52052	0.996592	1.08179	0	0
ENSG00000131089_ARHGEF9	17.1201	4.06567	20.772	1.99318	2.16358	0	0
ENSG00000277437_	22.5265	4.06567	33.7546	11.9591	2.16358	5.5582	0
ENSG00000147647_DPYS	8.10954	1.01642	11.2515	0	0	2.22328	0
ENSG00000254550_OMP	8.10954	0	7.78951	0	0	1.11164	0
ENSG00000228680_	20.7244	14.2298	28.5616	9.96592	11.8997	3.33492	0
ENSG00000230778_ANKRD63	7.20848	5.08209	12.117	2.98978	2.16358	0	0
ENSG00000256879_PDE3A-AS1	25.2297	19.3119	39.8131	14.9489	11.8997	4.44656	0
ENSG00000260394_STUB1-DT	15.318	6.09851	18.1755	0	1.08179	1.11164	0
ENSG00000246214_RETREG1-AS1	14.417	8.13134	19.9065	2.98978	3.24538	4.44656	0
ENSG00000266651_	33.3392	30.4925	57.1231	13.9523	7.57254	12.228	0
ENSG00000213901_SLC23A3	14.417	10.1642	21.6375	4.98296	3.24538	4.44656	0
ENSG00000268981_	6.30742	5.08209	11.2515	0	0	0	0
ENSG00000251537_	12.6148	9.14776	18.1755	2.98978	2.16358	2.22328	0
ENSG00000261526_	45.053	37.6075	62.3161	22.9216	19.4723	15.563	0
ENSG00000267277_	20.7244	19.3119	32.0236	10.9625	10.8179	7.78148	0
ENSG00000172062_SMN1	481.166	276.466	793.665	210.281	246.649	226.775	0
ENSG00000288739_	7.20848	2.03284	12.9825	1.99318	0	1.11164	0
ENSG00000196597_ZNF782	73.8869	62.0015	122.036	46.8398	35.6991	34.4608	0
ENSG00000236937_PTGES3P4	2.70318	2.03284	9.52052	0.996592	0	0	0
ENSG00000259087_	18.9223	13.2134	37.2166	2.98978	4.32717	5.5582	0
ENSG00000174448_STARD6	7.20848	4.06567	12.9825	0.996592	2.16358	0	0
ENSG00000269846_	29.735	21.3448	45.0061	7.97273	14.0633	15.563	0
ENSG00000171790_SLFNL1	20.7244	13.2134	34.6201	4.98296	11.8997	11.1164	0
ENSG00000260361_	23.4276	22.3612	46.7371	12.9557	12.9815	16.6746	1
ENSG00000238171_	4.5053	4.06567	19.041	0.996592	0	3.33492	1
ENSG00000283273_	0.90106	1.01642	17.31	0	1.08179	0	1
ENSG00000272505_	0.90106	3.04925	6.05851	0	0	0	1
ENSG00000132821_VSTM2L	0	3.04925	7.78951	0	0	0	1
ENSG00000236533_RPS12P4	7.20848	8.13134	13.848	0.996592	0	5.5582	1
ENSG00000259349_APPBP2-DT	1.80212	3.04925	6.92401	0	0	0	1
ENSG00000265185_SNORD3B-1	9.91166	12.197	25.0995	1.99318	3.24538	4.44656	1
ENSG00000289140_	2.70318	4.06567	7.78951	0	0	0	1
ENSG00000279317_	1.80212	3.04925	5.19301	0	0	0	1
ENSG00000251520_	1.80212	3.04925	5.19301	0	0	0	1
ENSG00000197360_ZNF98	12.6148	23.3776	34.6201	1.99318	4.32717	1.11164	1
ENSG00000249948_GBA3	4.5053	9.14776	14.7135	0	1.08179	1.11164	1
ENSG00000100079_LGALS2	38.7456	46.7552	64.0471	16.9421	19.4723	26.6794	1
ENSG00000230338_MTND4P19	3.60424	5.08209	7.78951	0	0	0	1
ENSG00000083457_ITGAE	279.329	314.073	390.341	154.472	164.432	172.304	1
ENSG00000222033_LINC01124	27.0318	36.591	50.1991	6.97614	8.65434	11.1164	1
ENSG00000244395_RBMY1D	45.954	4.06567	30.2926	0.996592	6.49075	14.4513	2
ENSG00000225255_PSLNR	14.417	2.03284	6.05851	0.996592	2.16358	0	2
ENSG00000289985_	42.3498	9.14776	25.0995	6.97614	14.0633	7.78148	2
ENSG00000164089_ETNPPL	23.4276	7.11492	20.772	5.97955	9.73613	1.11164	2
ENSG00000165140_FBP1	82.8975	39.6403	77.0296	8.96933	35.6991	27.791	2
ENSG00000259921_	8.10954	3.04925	6.92401	0	1.08179	0	2
ENSG00000267374_MIR924HG	23.4276	12.197	19.9065	4.98296	10.8179	6.66984	2
ENSG00000137841_PLCB2	15.318	6.09851	12.9825	0.996592	5.40896	1.11164	2
ENSG00000258334_TROAP-AS1	54.9646	33.5418	49.3336	26.908	18.3905	22.2328	2
ENSG00000187758_ADH1A	43.2509	19.3119	33.7546	9.96592	2.16358	3.33492	2
ENSG00000165323_FAT3	14.417	4.06567	9.52052	0.996592	1.08179	1.11164	2
ENSG00000230679_ENO1-AS1	13.5159	6.09851	8.65502	1.99318	2.16358	2.22328	2
ENSG00000129194_SOX15	53.1625	37.6075	32.0236	19.9318	15.1451	16.6746	3
ENSG00000259408_	36.0424	25.4104	18.1755	7.97273	4.32717	4.44656	3
ENSG00000242474_LINC03015	48.6572	30.4925	27.6961	6.97614	4.32717	7.78148	3
ENSG00000224649_	21.6254	12.197	9.52052	0.996592	0	1.11164	3
ENSG00000169314_C22orf15	40.5477	27.4433	21.6375	12.9557	14.0633	15.563	3
ENSG00000286616_	6.30742	3.04925	1.731	0	0	0	3
ENSG00000276131_	84.6996	52.8537	52.7956	37.8705	27.0448	23.3444	3
ENSG00000179023_KLHDC7A	28.8339	16.2627	14.7135	9.96592	6.49075	3.33492	3
ENSG00000254186_	9.0106	3.04925	2.5965	0	1.08179	0	3
ENSG00000276292_	6.30742	2.03284	2.5965	0	0	0	3
ENSG00000259287_	6.30742	2.03284	2.5965	0	0	0	3
ENSG00000258599_	6.30742	2.03284	2.5965	0	0	0	3
ENSG00000273786_	9.0106	4.06567	4.32751	0	1.08179	0	3
ENSG00000227528_DIAPH3-AS1	42.3498	19.3119	23.3685	6.97614	8.65434	3.33492	3
ENSG00000138115_CYP2C8	92.8091	48.788	51.9301	17.9387	27.0448	6.66984	3
ENSG00000279756_	14.417	5.08209	2.5965	2.98978	0	0	3
ENSG00000276840_PMS2P13	9.0106	1.01642	1.731	0	0	0	3
ENSG00000277647_	36.9434	28.4597	21.6375	13.9523	19.4723	8.89312	3
ENSG00000224805_LINC00853	9.91166	7.11492	4.32751	0	3.24538	0	3
ENSG00000269961_ERBIN-DT	20.7244	17.2791	11.2515	4.98296	6.49075	3.33492	3
ENSG00000204588_LINC01123	80.1943	69.1164	45.0061	21.925	28.1266	13.3397	3
ENSG00000170161_FAM88B	9.91166	8.13134	4.32751	0.996592	2.16358	0	3
ENSG00000237943_PRKCQ-AS1	20.7244	18.2955	9.52052	4.98296	8.65434	3.33492	3
ENSG00000248671_ALG1L9P	27.9329	20.3284	14.7135	10.9625	6.49075	3.33492	3
ENSG00000116254_CHD5	79.2933	68.1	42.4096	35.8773	32.4538	17.7862	3
ENSG00000233024_NPIPA9	65.7774	45.7388	23.3685	21.925	14.0633	7.78148	3
ENSG00000199488_RNU1-70P	10.8127	6.09851	6.92401	0	4.32717	0	3
ENSG00000007933_FMO3	16.2191	10.1642	9.52052	1.99318	6.49075	0	3
ENSG00000114646_CSPG5	34.2403	23.3776	25.0995	1.99318	14.0633	7.78148	3
ENSG00000133328_PLAAT2	30.636	21.3448	25.0995	8.96933	15.1451	10.0048	3
ENSG00000269349_	4.5053	3.04925	2.5965	0	0	0	3
ENSG00000233379_	73.8869	55.903	51.0646	12.9557	9.73613	4.44656	3
ENSG00000286321_	60.371	38.6239	41.5441	15.9455	17.3087	13.3397	3
ENSG00000277873_	233.374	168.725	159.252	74.7444	96.2795	61.1402	3
ENSG00000244137_LOC107985359	43.2509	28.4597	33.7546	12.9557	15.1451	15.563	3
ENSG00000227908_IL6ST-DT	67.5795	45.7388	58.8541	20.9284	24.8812	22.2328	3
ENSG00000166869_CHP2	40.5477	23.3776	29.4271	3.98637	1.08179	2.22328	3
ENSG00000014257_ACP3	79.2933	53.8701	65.7781	10.9625	10.8179	10.0048	3
ENSG00000229676_ZNF492	61.2721	41.6731	53.6611	9.96592	12.9815	8.89312	3
ENSG00000287237_	52.2615	41.6731	45.8716	15.9455	19.4723	17.7862	3
ENSG00000113600_C9	14.417	9.14776	10.386	0	1.08179	0	3
ENSG00000279800_BCLAF1P2	32.4381	25.4104	26.8305	12.9557	14.0633	11.1164	3
ENSG00000118513_MYB	180.212	126.036	143.673	31.8909	49.7624	15.563	3
ENSG00000078401_EDN1	518.109	395.386	431.02	204.301	255.303	190.09	3
ENSG00000103154_NECAB2	157.685	124.003	134.153	26.908	46.5171	20.0095	3
ENSG00000139734_DIAPH3	628.94	512.274	534.014	188.356	260.712	156.741	3
ENSG00000248191_PES1P1	136.961	109.773	119.439	44.8466	54.0896	36.6841	3
ENSG00000185002_RFX6	245.088	193.119	217.241	44.8466	77.889	43.354	3
ENSG00000278987_	22.5265	21.3448	12.117	9.96592	5.40896	7.78148	4
ENSG00000221990_EXOC3-AS1	37.8445	34.5582	21.6375	15.9455	12.9815	17.7862	4
ENSG00000261502_	18.0212	18.2955	12.9825	4.98296	3.24538	6.66984	4
ENSG00000289810_	46.8551	44.7224	31.1581	13.9523	10.8179	14.4513	4
ENSG00000139144_PIK3C2G	30.636	29.4761	19.041	8.96933	6.49075	15.563	4
ENSG00000289494_	18.0212	19.3119	10.386	3.98637	3.24538	7.78148	4
ENSG00000205863_C1QTNF9B	12.6148	11.1806	6.05851	2.98978	0	4.44656	4
ENSG00000215269_GAGE12G	96.4134	98.5925	26.8305	48.833	14.0633	12.228	4
ENSG00000053328_METTL24	34.2403	34.5582	18.1755	18.9352	6.49075	8.89312	4
ENSG00000258938_	70.2827	70.1328	45.0061	31.8909	25.963	28.9026	4
ENSG00000089472_HEPH	33.3392	32.5254	13.848	7.97273	5.40896	3.33492	4
ENSG00000140543_DET1	9.0106	9.14776	4.32751	0.996592	1.08179	0	4
ENSG00000254211_LINC01485	4.5053	5.08209	2.5965	0	0	0	4
ENSG00000220377_GSTA8P	5.40636	7.11492	2.5965	0	0	0	4
ENSG00000146039_SLC17A4	110.83	132.134	74.4331	36.8739	29.2084	25.5677	4
ENSG00000150756_ATPSCKMT	87.4028	94.5268	63.1816	44.8466	37.8627	32.2376	4
ENSG00000244257_PKD1P1	30.636	44.7224	9.52052	1.99318	3.24538	0	4
ENSG00000277423_	9.0106	12.197	1.731	0	1.08179	0	4
ENSG00000260259_LINC02166	18.0212	22.3612	9.52052	3.98637	7.57254	4.44656	4
ENSG00000263107_	6.30742	9.14776	2.5965	0	1.08179	0	4
ENSG00000211452_DIO1	26.1307	38.6239	9.52052	4.98296	5.40896	10.0048	4
ENSG00000235408_SNORA71B	7.20848	10.1642	1.731	0	0	1.11164	4
ENSG00000255308_CSRP3-AS1	25.2297	31.5089	7.78951	7.97273	1.08179	4.44656	4
ENSG00000269791_SSX4B	15.318	15.2463	0	0	0	2.22328	4
ENSG00000224259_LINC01133	7.20848	8.13134	0.865502	0	0	0	4
ENSG00000248103_	35.1413	26.4269	28.5616	17.9387	8.65434	12.228	5
ENSG00000259460_	51.3604	35.5746	38.9476	21.925	7.57254	10.0048	5
ENSG00000289154_	49.5583	33.5418	36.3511	22.9216	14.0633	14.4513	5
ENSG00000176919_C8G	49.5583	37.6075	32.0236	23.9182	9.73613	20.0095	5
ENSG00000170629_DPY19L2P2	85.6007	58.9522	53.6611	31.8909	10.8179	34.4608	5
ENSG00000246090_LOC100507053	41.4487	40.6567	31.1581	27.9046	10.8179	14.4513	5
ENSG00000275552_	74.788	66.0671	49.3336	38.8671	19.4723	27.791	5
ENSG00000161955_TNFSF13	36.9434	32.5254	26.8305	15.9455	14.0633	11.1164	5
ENSG00000234432_LINC02983	26.1307	22.3612	19.9065	8.96933	6.49075	2.22328	5
ENSG00000233381_AK4P3	58.5689	47.7716	44.1406	30.8943	20.554	20.0095	5
ENSG00000183111_ARHGEF37	131.555	111.806	112.515	66.7716	38.9445	36.6841	5
ENSG00000168913_ENHO	72.0848	62.0015	58.8541	32.8875	18.3905	13.3397	5
ENSG00000119737_GPR75	27.9329	27.4433	23.3685	11.9591	5.40896	7.78148	5
ENSG00000213212_NCLP1	31.5371	30.4925	22.503	11.9591	2.16358	2.22328	5
ENSG00000269656_NOP53-AS1	36.0424	35.5746	34.6201	12.9557	7.57254	25.5677	5
ENSG00000196335_STK31	29.735	34.5582	27.6961	12.9557	12.9815	17.7862	5
ENSG00000145002_FAM86B2	8.10954	11.1806	6.92401	0	0	1.11164	5
ENSG00000118514_ALDH8A1	45.053	58.9522	42.4096	4.98296	8.65434	12.228	5
ENSG00000175806_MSRA	90.106	94.5268	77.0296	36.8739	38.9445	43.354	5
ENSG00000135914_HTR2B	41.4487	46.7552	32.8891	5.97955	8.65434	8.89312	5
ENSG00000182257_PRR34	37.8445	40.6567	31.1581	13.9523	17.3087	18.8979	5
ENSG00000271533_	51.3604	51.8373	39.8131	11.9591	20.554	28.9026	5
ENSG00000260185_	42.3498	39.6403	38.9476	13.9523	16.2269	21.1212	5
ENSG00000149781_FERMT3	56.7668	51.8373	54.5266	11.9591	11.8997	20.0095	5
ENSG00000103489_XYLT1	18.0212	17.2791	17.31	1.99318	1.08179	5.5582	5
ENSG00000124507_PACSIN1	81.9964	71.1492	72.7021	15.9455	16.2269	23.3444	5
ENSG00000184887_BTBD6	495.583	421.813	439.675	204.301	205.54	241.226	5
ENSG00000135094_SDS	58.5689	52.8537	51.0646	19.9318	17.3087	24.4561	5
ENSG00000005421_PON1	346.007	311.024	294.271	125.571	112.506	147.848	5
ENSG00000162882_HAAO	355.018	327.286	309.85	98.6626	90.8705	123.392	5
ENSG00000256341_	7.20848	6.09851	5.19301	0	0	2.22328	5
ENSG00000175279_CENPS	29.735	27.4433	25.0995	10.9625	7.57254	13.3397	5
ENSG00000134389_CFHR5	74.788	75.2149	67.5091	8.96933	7.57254	27.791	5
ENSG00000108384_RAD51C	213.551	224.628	188.679	96.6694	81.1344	120.057	5
ENSG00000189058_APOD	18.0212	14.2298	12.9825	0	3.24538	5.5582	5
ENSG00000085552_IGSF9	45.954	37.6075	32.0236	5.97955	14.0633	18.8979	5
ENSG00000188227_ZNF793	21.6254	17.2791	17.31	1.99318	6.49075	6.66984	5
ENSG00000228291_ARL4AP3	22.5265	19.3119	16.4445	1.99318	6.49075	5.5582	5
ENSG00000223358_EHHADH-AS1	211.749	200.234	174.831	57.8023	94.1159	96.7127	5
ENSG00000166509_CLEC3A	20.7244	15.2463	10.386	0	0	2.22328	5
ENSG00000179066_LOC124904701	16.2191	12.197	9.52052	2.98978	3.24538	3.33492	5
ENSG00000251669_FAM86EP	36.9434	34.5582	26.8305	12.9557	16.2269	15.563	5
ENSG00000169918_OTUD7A	18.0212	16.2627	10.386	1.99318	4.32717	4.44656	5
ENSG00000272145_NFYC-AS1	88.3039	136.2	77.8951	64.7785	38.9445	43.354	6
ENSG00000282556_LOC101927825	17.1201	35.5746	15.579	13.9523	6.49075	7.78148	6
ENSG00000170955_CAVIN3	34.2403	49.8045	27.6961	22.9216	10.8179	20.0095	6
ENSG00000268942_CKS1BP3	13.5159	23.3776	7.78951	7.97273	2.16358	4.44656	6
ENSG00000134146_DPH6	182.014	245.973	175.697	103.646	98.4431	96.7127	6
ENSG00000269289_LOC100505851	36.0424	54.8866	34.6201	17.9387	15.1451	11.1164	6
ENSG00000225108_ZBTB45P1	12.6148	24.394	8.65502	1.99318	0	0	6
ENSG00000280441_	130.654	195.152	105.591	46.8398	56.2532	47.8005	6
ENSG00000264350_SNRPGP2	4.5053	7.11492	2.5965	0	1.08179	0	6
ENSG00000232485_RPL37A-DT	9.91166	16.2627	6.92401	3.98637	3.24538	1.11164	6
ENSG00000287917_LOC105369344	23.4276	40.6567	19.041	14.9489	10.8179	5.5582	6
ENSG00000184106_TREML3P	33.3392	48.788	26.8305	21.925	19.4723	11.1164	6
ENSG00000171246_NPTX1	5.40636	14.2298	0.865502	0	0	0	6
ENSG00000275882_IKBKGP1	136.06	277.482	6.92401	5.97955	3.24538	6.66984	6
ENSG00000184709_LRRC26	9.0106	15.2463	2.5965	0	4.32717	0	6
ENSG00000253366_GUSBP16	15.318	23.3776	8.65502	3.98637	6.49075	1.11164	6
ENSG00000256262_USP30-AS1	24.3286	40.6567	18.1755	11.9591	16.2269	12.228	6
ENSG00000235105_	36.9434	78.2642	22.503	8.96933	20.554	33.3492	6
ENSG00000169627_BOLA2B	1.80212	37.6075	9.52052	6.97614	2.16358	0	6
ENSG00000169800_RBMY1F	8.10954	59.9686	22.503	15.9455	7.57254	7.78148	6
ENSG00000207608_MIR127	1.80212	23.3776	8.65502	2.98978	1.08179	1.11164	6
ENSG00000280620_SCAANT1	0	10.1642	1.731	0	0	0	6
ENSG00000139239_RPL14P1	163.092	533.619	266.574	107.632	154.696	172.304	6
ENSG00000175449_RFESD	5.40636	15.2463	6.05851	1.99318	0	1.11164	6
ENSG00000240056_	3.60424	15.2463	3.46201	0	0	0	6
ENSG00000225117_ARSDP1	3.60424	11.1806	5.19301	0	0	1.11164	6
ENSG00000189149_CRYM-AS1	3.60424	11.1806	4.32751	0	1.08179	1.11164	6
ENSG00000271816_BMS1P4	3.60424	8.13134	3.46201	0	0	1.11164	6
ENSG00000255198_SNHG9	15.318	42.6895	26.8305	9.96592	8.65434	3.33492	6
ENSG00000261033_SPECC1-DT	36.0424	66.0671	44.1406	25.9114	23.7994	17.7862	6
ENSG00000226314_ZKSCAN8P1	4.5053	11.1806	5.19301	1.99318	1.08179	0	6
ENSG00000115353_TACR1	9.0106	24.394	13.848	0.996592	5.40896	2.22328	6
ENSG00000207942_MIR136	16.2191	39.6403	24.234	7.97273	11.8997	4.44656	6
ENSG00000183549_ACSM5	4.5053	10.1642	4.32751	0	2.16358	0	6
ENSG00000165996_HACD1	62.1731	117.904	62.3161	23.9182	27.0448	15.563	6
ENSG00000078967_UBE2D4	239.682	279.515	257.054	142.513	160.105	82.2614	7
ENSG00000276043_UHRF1	1060.55	1304.06	1145.06	651.771	731.291	331.269	7
ENSG00000224893_LINC02840	45.954	64.0343	55.3921	24.9148	33.5356	10.0048	7
ENSG00000111247_RAD51AP1	281.131	380.14	337.546	181.38	196.886	113.387	7
ENSG00000253174_	75.689	94.5268	95.2052	51.8228	55.1714	17.7862	7
ENSG00000132436_FIGNL1	309.965	375.058	324.563	206.294	170.923	115.611	7
ENSG00000136932_TRMO	123.445	164.66	132.422	72.7512	63.8257	41.1307	7
ENSG00000248727_LINC01948	84.6996	111.806	88.2812	47.8364	46.5171	24.4561	7
ENSG00000164087_POC1A	301.855	382.173	356.587	154.472	162.269	107.829	7
ENSG00000261840_LOC730183	34.2403	44.7224	41.5441	17.9387	17.3087	12.228	7
ENSG00000233377_MTND4P20	177.509	229.71	226.761	71.7546	77.889	55.582	7
ENSG00000212123_PRR22	72.9858	111.806	105.591	40.8603	37.8627	17.7862	7
ENSG00000231304_SGO1-AS1	57.6678	90.4612	95.2052	39.8637	41.1081	20.0095	7
ENSG00000233854_POU6F2-AS2	20.7244	29.4761	32.0236	13.9523	15.1451	5.5582	7
ENSG00000265008_	11.7138	23.3776	25.965	9.96592	8.65434	2.22328	7
ENSG00000251177_LOC100422024	9.91166	12.197	14.7135	4.98296	0	0	7
ENSG00000160229_ZNF66	26.1307	32.5254	38.0821	21.925	10.8179	6.66984	7
ENSG00000265334_	16.2191	30.4925	25.0995	13.9523	9.73613	5.5582	7
ENSG00000285884_LOC105378268	12.6148	27.4433	24.234	11.9591	6.49075	6.66984	7
ENSG00000277117_LOC102723996	4.5053	12.197	10.386	4.98296	0	0	7
ENSG00000176681_LRRC37A	23.4276	41.6731	38.9476	21.925	12.9815	8.89312	7
ENSG00000107518_ATRNL1	58.5689	91.4776	65.7781	36.8739	25.963	32.2376	7
ENSG00000206159_GYG2P1	33.3392	53.8701	39.8131	17.9387	11.8997	13.3397	7
ENSG00000246662_CIBAR1-DT	8.10954	18.2955	14.7135	3.98637	1.08179	2.22328	7
ENSG00000196502_SULT1A1	30.636	59.9686	45.8716	19.9318	16.2269	15.563	7
ENSG00000176641_RNF152	11.7138	24.394	17.31	8.96933	3.24538	7.78148	7
ENSG00000276663_	10.8127	26.4269	19.9065	9.96592	4.32717	7.78148	7
ENSG00000275936_	12.6148	20.3284	13.848	6.97614	0	0	7
ENSG00000257576_HSPD1P4	14.417	22.3612	17.31	10.9625	3.24538	5.5582	7
ENSG00000081248_CACNA1S	10.8127	20.3284	11.2515	7.97273	0	2.22328	7
ENSG00000112238_PRDM13	8.10954	16.2627	8.65502	3.98637	0	0	7
ENSG00000185065_UFD1-AS1	18.0212	28.4597	22.503	11.9591	1.08179	10.0048	7
ENSG00000198277_	23.4276	35.5746	31.1581	21.925	6.49075	13.3397	7
ENSG00000236703_MYB-AS1	9.91166	19.3119	17.31	7.97273	1.08179	4.44656	7
ENSG00000272906_	65.7774	84.3627	77.8951	42.8534	27.0448	38.9074	7
ENSG00000139915_MDGA2	95.5123	131.118	107.322	56.8057	33.5356	37.7958	7
ENSG00000228350_LINC02585	7.20848	10.1642	6.92401	2.98978	0	2.22328	7
ENSG00000183801_OLFML1	80.1943	94.5268	73.5676	40.8603	23.7994	38.9074	7
ENSG00000233013_FAM157B	16.2191	57.9358	34.6201	7.97273	24.8812	3.33492	7
ENSG00000230650_LOC442041	9.0106	27.4433	22.503	4.98296	10.8179	3.33492	7
ENSG00000289088_	18.9223	33.5418	22.503	7.97273	16.2269	6.66984	7
ENSG00000152402_GUCY1A2	16.2191	30.4925	18.1755	4.98296	14.0633	5.5582	7
ENSG00000267353_	15.318	25.4104	19.041	1.99318	11.8997	0	7
ENSG00000261266_	133.357	162.627	121.17	69.7614	82.2162	54.4704	7
ENSG00000165164_CFAP47	19.8233	26.4269	16.4445	4.98296	8.65434	0	7
ENSG00000287061_	27.0318	35.5746	25.0995	9.96592	17.3087	5.5582	7
ENSG00000178295_GEN1	250.495	295.778	212.048	101.652	155.778	51.1354	7
ENSG00000134042_MRO	45.053	55.903	36.3511	19.9318	29.2084	2.22328	7
ENSG00000279382_	65.7774	87.4119	67.5091	32.8875	44.3535	10.0048	7
ENSG00000143858_SYT2	156.784	187.021	130.691	52.8194	68.1529	36.6841	7
ENSG00000113905_HRG	169.399	187.021	139.346	70.758	82.2162	53.3587	7
ENSG00000234076_TPRG1-AS1	143.268	161.61	108.188	15.9455	42.1899	8.89312	7
ENSG00000259985_	8.10954	10.1642	5.19301	0.996592	3.24538	0	7
ENSG00000158865_SLC5A11	131.555	140.266	98.6672	41.8569	64.9075	30.0143	7
ENSG00000149218_ENDOD1	302.756	319.155	231.089	108.629	153.614	123.392	7
ENSG00000275718_CCL15	124.346	153.479	98.6672	38.8671	65.9893	46.6889	7
ENSG00000229689_ANKRD33BP1	60.371	78.2642	54.5266	15.9455	36.7809	16.6746	7
ENSG00000018869_ZNF582	46.8551	51.8373	44.1406	19.9318	32.4538	17.7862	7
ENSG00000164002_EXO5	118.039	134.167	116.843	39.8637	83.298	53.3587	7
ENSG00000271989_	37.8445	45.7388	32.8891	8.96933	22.7176	17.7862	7
ENSG00000163376_KBTBD8	63.0742	64.0343	51.0646	18.9352	34.6173	28.9026	7
ENSG00000272913_LINC03052	64.8763	59.9686	51.9301	15.9455	36.7809	15.563	7
ENSG00000268119_LOC105372321	68.4805	75.2149	54.5266	17.9387	44.3535	15.563	7
ENSG00000227278_	49.5583	54.8866	38.0821	10.9625	29.2084	11.1164	7
ENSG00000233589_	69.3816	73.1821	53.6611	15.9455	46.5171	17.7862	7
ENSG00000139344_AMDHD1	101.82	121.97	102.129	72.7512	48.6806	32.2376	7
ENSG00000229273_	13.5159	17.2791	13.848	7.97273	3.24538	0	7
ENSG00000164093_PITX2	54.0636	63.0179	51.9301	35.8773	25.963	15.563	7
ENSG00000226122_DDC-AS1	117.138	133.151	115.112	74.7444	37.8627	24.4561	7
ENSG00000208001_MIR431	18.0212	20.3284	16.4445	7.97273	2.16358	0	7
ENSG00000278175_GLIDR	15.318	21.3448	17.31	9.96592	3.24538	0	7
ENSG00000255692_	27.0318	27.4433	23.3685	17.9387	12.9815	5.5582	7
ENSG00000136783_NIPSNAP3A	309.965	299.843	259.65	116.601	136.306	105.606	7
ENSG00000115758_ODC1	3041.98	2992.33	2677.86	1120.17	1297.07	960.457	7
ENSG00000054277_OPN3	896.554	903.595	774.624	390.664	446.78	324.599	7
ENSG00000155542_SETD9	110.83	118.921	98.6672	38.8671	53.0078	40.019	7
ENSG00000125375_DMAC2L	456.837	478.733	419.768	231.209	223.931	206.765	7
ENSG00000137251_TINAG	160.389	169.742	147.135	74.7444	67.0711	61.1402	7
ENSG00000247626_MARS2	473.957	539.718	454.388	226.226	214.195	175.639	7
ENSG00000164761_TNFRSF11B	1008.29	1144.49	947.724	362.759	367.809	236.779	7
ENSG00000154839_SKA1	228.869	233.776	205.989	96.6694	87.6252	47.8005	7
ENSG00000280079_	244.187	253.088	222.434	98.6626	93.0341	56.6936	7
ENSG00000255644_	190.124	187.021	158.387	62.7853	59.4986	35.5725	7
ENSG00000128951_DUT	1295.72	1296.95	1187.47	596.958	589.577	454.661	7
ENSG00000089685_BIRC5	1032.61	1032.68	971.093	522.214	503.033	443.544	7
ENSG00000198830_HMGN2	2261.66	2421.11	2206.16	929.82	1002.82	849.293	7
ENSG00000188191_PRKAR1B	1684.08	1743.16	1625.41	839.13	900.051	761.473	7
ENSG00000174473_GALNTL6	77.4911	81.3134	72.7021	24.9148	30.2902	24.4561	7
ENSG00000170312_CDK1	1094.79	1140.42	1036.01	536.166	565.777	500.238	7
ENSG00000100162_CENPM	196.431	210.398	197.334	73.7478	67.0711	56.6936	7
ENSG00000179750_APOBEC3B	219.859	227.678	214.644	97.666	95.1977	87.8196	7
ENSG00000250049_	491.979	533.619	503.722	145.502	153.614	98.9359	7
ENSG00000136881_BAAT	2158.04	2284.91	2158.56	393.654	439.208	245.672	7
ENSG00000138109_CYP2C9	1338.07	1413.84	1322.49	475.374	499.788	403.525	7
ENSG00000161981_SNRNP25	434.311	479.749	449.195	218.254	216.358	210.1	7
ENSG00000239900_ADSL	200.936	215.481	206.855	89.6933	102.77	76.7032	7
ENSG00000144354_CDCA7	934.399	1020.48	972.824	447.47	526.833	389.074	7
ENSG00000263859_	33.3392	37.6075	35.4856	10.9625	12.9815	7.78148	7
ENSG00000156471_PTDSS1	2168.85	2396.71	2305.7	1034.46	1167.25	912.656	7
ENSG00000066926_FECH	925.388	1049.96	913.104	365.749	439.208	310.148	7
ENSG00000148219_ASTN2	36.0424	40.6567	36.3511	17.9387	19.4723	15.563	7
ENSG00000102271_KLHL4	153.18	177.873	151.463	45.8432	51.926	32.2376	7
ENSG00000112576_CCND3	1049.73	1116.03	1019.56	397.64	375.382	402.414	7
ENSG00000253308_	79.2933	82.3298	75.2986	16.9421	12.9815	15.563	7
ENSG00000177459_ERICH5	186.519	202.267	181.755	88.6967	82.2162	84.4846	7
ENSG00000140968_IRF8	1179.49	1154.65	1072.36	208.288	165.514	226.775	7
ENSG00000223756_TSSC2	25.2297	25.4104	19.041	0	0	0	7
ENSG00000139209_SLC38A4	955.123	909.694	767.7	95.6728	93.0341	78.9264	7
ENSG00000117595_IRF6	1215.53	1221.73	1052.45	376.712	401.345	333.492	7
ENSG00000006757_PNPLA4	72.0848	80.297	66.6436	33.8841	28.1266	33.3492	7
ENSG00000081853_PCDHGA2	78.3922	99.6089	64.9126	44.8466	35.6991	24.4561	7
ENSG00000227825_SLC9A7P1	62.1731	77.2477	53.6611	33.8841	33.5356	22.2328	7
ENSG00000286045_	55.8657	55.903	40.6786	25.9114	20.554	16.6746	7
ENSG00000230729_	35.1413	39.6403	26.8305	15.9455	11.8997	5.5582	7
ENSG00000215014_	8.10954	9.14776	6.05851	1.99318	1.08179	0	7
ENSG00000204832_ST8SIA6-AS1	47.7562	54.8866	39.8131	26.908	23.7994	20.0095	7
ENSG00000119403_PHF19	843.392	1016.42	829.151	452.453	412.163	360.171	7
ENSG00000213967_ZNF726	97.3144	117.904	91.7432	48.833	44.3535	31.1259	7
ENSG00000175643_RMI2	197.332	233.776	185.217	94.6762	101.688	68.9217	7
ENSG00000207569_MIR433	27.0318	32.5254	23.3685	6.97614	7.57254	4.44656	7
ENSG00000163501_IHH	308.162	362.861	265.709	89.6933	99.5249	82.2614	7
ENSG00000261556_SMG1P7	127.95	141.282	109.053	56.8057	62.7439	53.3587	7
ENSG00000231107_LINC01508	127.95	145.348	109.053	55.8091	65.9893	53.3587	7
ENSG00000256162_SMLR1	150.477	189.054	129.825	61.7887	60.5804	51.1354	7
ENSG00000287900_	55.8657	72.1657	45.0061	11.9591	18.3905	8.89312	7
ENSG00000124160_NCOA5	792.031	780.609	769.431	401.626	307.229	250.119	7
ENSG00000162989_KCNJ3	400.071	394.37	399.862	145.502	120.079	84.4846	7
ENSG00000035499_DEPDC1B	412.685	405.551	416.306	220.247	203.377	184.532	7
ENSG00000132434_LANCL2	266.714	270.367	258.785	109.625	108.179	66.6984	7
ENSG00000136982_DSCC1	358.622	369.976	352.259	165.434	164.432	114.499	7
ENSG00000131153_GINS2	333.392	345.582	338.411	137.53	122.243	67.81	7
ENSG00000204519_ZNF551	197.332	195.152	194.738	92.683	81.1344	48.9122	7
ENSG00000228716_DHFR	1296.62	1269.51	1264.5	666.72	646.912	385.739	7
ENSG00000271524_BNIP3P17	120.742	115.872	111.65	48.833	42.1899	12.228	7
ENSG00000085999_RAD54L	346.007	353.713	359.183	192.342	188.232	122.28	7
ENSG00000112118_MCM3	8886.25	8938.38	9051.42	4581.33	4900.52	3014.77	7
ENSG00000101412_E2F1	891.148	867.004	914.835	486.337	466.252	297.919	7
ENSG00000176928_GCNT4	515.406	444.175	457.85	219.25	235.831	134.508	7
ENSG00000237438_CECR7	159.488	146.364	139.346	67.7682	74.6437	51.1354	7
ENSG00000243766_HOTTIP	404.576	384.206	354.856	156.465	154.696	80.0381	7
ENSG00000270885_RASL10B	624.434	581.391	561.711	292.998	291.002	222.328	7
ENSG00000058866_DGKG	111.731	99.6089	98.6672	31.8909	30.2902	15.563	7
ENSG00000164045_CDC25A	550.547	509.225	501.125	285.025	249.894	182.309	7
ENSG00000126787_DLGAP5	902.862	869.037	899.256	504.275	526.833	291.25	7
ENSG00000274605_PCCA-DT	64.8763	62.0015	64.0471	36.8739	35.6991	13.3397	7
ENSG00000258035_LOC124902988	34.2403	29.4761	32.8891	13.9523	17.3087	4.44656	7
ENSG00000135373_EHF	2391.41	2334.71	2183.66	949.752	1220.26	664.761	7
ENSG00000165244_ZNF367	538.834	512.274	496.798	205.298	288.838	173.416	7
ENSG00000174358_SLC6A19	128.852	135.184	131.556	46.8398	73.5619	41.1307	7
ENSG00000124564_SLC17A3	141.466	148.397	141.077	42.8534	74.6437	38.9074	7
ENSG00000127903_ZNF835	27.0318	27.4433	26.8305	3.98637	10.8179	3.33492	7
ENSG00000214381_LINC00488	111.731	113.839	108.188	38.8671	61.6621	36.6841	7
ENSG00000188486_H2AX	1634.52	1744.17	1623.68	682.665	1012.56	571.383	7
ENSG00000143228_NUF2	649.664	701.328	649.126	300.971	422.981	262.347	7
ENSG00000121152_NCAPH	811.855	884.283	841.268	326.882	493.297	246.784	7
ENSG00000094804_CDC6	926.289	946.285	930.414	415.579	495.461	299.031	7
ENSG00000085840_ORC1	779.417	809.068	771.162	320.903	368.891	205.653	7
ENSG00000166501_PRKCB	683.003	684.049	679.419	331.865	364.564	249.007	7
ENSG00000171848_RRM2	1461.52	1591.71	1449.72	514.241	586.331	295.696	7
ENSG00000111203_ITFG2	712.738	752.149	723.559	358.773	381.873	269.017	7
ENSG00000100297_MCM5	1767.88	1890.54	1762.16	897.929	983.349	621.407	7
ENSG00000156096_UGT2B4	18615.9	18832.2	17415.6	8592.61	9570.61	7045.57	7
ENSG00000235078_	739.77	745.034	682.015	366.746	404.59	296.808	7
ENSG00000153904_DDAH1	1585.87	1730.96	1510.3	721.532	830.816	584.723	7
ENSG00000237767_LINC01370	1032.61	1086.55	997.923	427.538	480.316	336.827	7
ENSG00000134690_CDCA8	676.696	720.64	639.606	276.056	326.701	237.891	7
ENSG00000135773_CAPN9	384.752	405.551	368.704	159.455	194.723	138.955	7
ENSG00000226950_DANCR	1264.19	1323.38	1211.7	612.904	721.555	549.15	7
ENSG00000165490_DDIAS	283.834	313.057	279.557	110.622	142.797	74.4799	7
ENSG00000138376_BARD1	318.975	344.566	307.253	150.485	191.477	111.164	7
ENSG00000198821_CD247	409.982	415.715	397.265	161.448	217.44	118.945	7
ENSG00000181418_DDN	364.929	376.075	349.663	147.496	193.641	120.057	7
ENSG00000232677_LINC00665	1546.22	1596.79	1468.76	720.536	921.687	584.723	7
ENSG00000143476_DTL	714.54	757.231	695.863	300.971	418.654	239.003	7
ENSG00000101057_MYBL2	3831.31	3764.81	3783.11	1882.56	2398.33	1249.48	7
ENSG00000112144_CILK1	2221.11	2126.35	2213.95	1102.23	1338.18	731.459	7
ENSG00000198826_ARHGAP11A	1071.36	1039.8	1084.47	506.269	666.384	381.292	7
ENSG00000155966_AFF2	1323.66	1257.31	1285.27	583.006	788.626	420.2	7
ENSG00000080986_NDC80	400.972	408.6	416.306	202.308	266.121	143.402	7
ENSG00000148459_PDSS1	337.897	350.664	344.47	146.499	197.968	95.601	7
ENSG00000101311_FERMT1	564.063	591.555	572.962	262.104	374.3	195.649	7
ENSG00000138180_CEP55	1084.88	1173.96	1078.41	560.085	672.875	359.06	7
ENSG00000104738_MCM4	3573.6	3688.58	3541.63	1893.52	2247.96	1225.03	7
ENSG00000024526_DEPDC1	526.219	582.407	496.798	246.158	276.939	135.62	7
ENSG00000012048_BRCA1	624.434	784.674	709.711	319.906	432.717	234.556	7
ENSG00000196167_COLCA1	537.032	623.064	567.769	258.117	369.973	194.537	7
ENSG00000136161_RCBTB2	69.3816	85.3791	73.5676	24.9148	40.0263	13.3397	7
ENSG00000100526_CDKN3	435.212	493.979	453.523	217.257	306.147	148.96	7
ENSG00000122952_ZWINT	801.943	945.268	854.25	326.882	372.136	176.751	7
ENSG00000128250_RFPL1	17.1201	21.3448	19.041	4.98296	5.40896	1.11164	7
ENSG00000165891_E2F7	244.187	284.597	254.457	127.564	127.651	76.7032	7
ENSG00000196081_ZNF724	50.4593	56.9194	52.7956	27.9046	28.1266	16.6746	7
ENSG00000186185_KIF18B	735.265	790.773	797.127	342.828	438.126	245.672	7
ENSG00000078018_MAP2	10541.5	10941.7	10993.6	5233.1	6359.86	4149.75	7
ENSG00000189057_FAM111B	323.48	350.664	350.528	105.639	140.633	54.4704	7
ENSG00000171631_P2RY6	416.29	466.536	456.985	172.41	208.786	110.052	7
ENSG00000177602_HASPIN	441.519	494.995	470.833	168.424	217.44	110.052	7
ENSG00000145920_CPLX2	5751.46	6499.99	6285.27	1572.62	2435.11	803.716	7
ENSG00000162062_TEDC2	290.141	339.483	347.066	123.577	162.269	76.7032	7
ENSG00000129810_SGO1	243.286	271.384	275.229	124.574	144.96	81.1497	7
ENSG00000187790_FANCM	391.06	439.092	428.423	211.277	233.667	145.625	7
ENSG00000187699_C2orf88	129.753	121.97	105.591	61.7887	77.889	36.6841	7
ENSG00000290051_	66.6784	67.0836	51.0646	31.8909	37.8627	18.8979	7
ENSG00000165730_STOX1	33.3392	31.5089	23.3685	7.97273	8.65434	1.11164	7
ENSG00000117009_KMO	656.873	659.655	533.149	286.022	340.764	245.672	7
ENSG00000115163_CENPA	209.947	207.349	174.831	98.6626	121.161	74.4799	7
ENSG00000256802_LCIIAR	253.198	219.546	212.913	98.6626	130.897	82.2614	7
ENSG00000185305_ARL15	373.94	336.434	328.025	150.485	206.622	154.518	7
ENSG00000174827_PDZK1	2363.48	2067.39	2008.83	609.914	866.515	704.78	7
ENSG00000227411_ACNATP	6.30742	5.08209	4.32751	0	0	0	7
ENSG00000225329_LHFPL3-AS2	60.371	57.9358	50.1991	24.9148	28.1266	27.791	7
ENSG00000280362_	20.7244	17.2791	12.9825	1.99318	5.40896	2.22328	7
ENSG00000196616_ADH1B	185.618	169.742	128.96	33.8841	30.2902	12.228	7
ENSG00000233108_GLCCI1-DT	35.1413	30.4925	25.0995	6.97614	9.73613	5.5582	7
ENSG00000261701_HPR	33.3392	30.4925	25.0995	11.9591	12.9815	11.1164	7
ENSG00000183625_CCR3	29.735	50.8209	43.2751	9.96592	10.8179	14.4513	7
ENSG00000143167_GPA33	29.735	48.788	40.6786	12.9557	8.65434	11.1164	7
ENSG00000134193_REG4	23.4276	40.6567	32.0236	7.97273	3.24538	8.89312	7
ENSG00000198077_CYP2A7	35.1413	50.8209	54.5266	5.97955	5.40896	12.228	7
ENSG00000240673_	3.60424	6.09851	6.05851	0	0	1.11164	7
ENSG00000258982_	7.20848	10.1642	10.386	1.99318	2.16358	2.22328	7
ENSG00000285894_	12.6148	21.3448	19.041	0	1.08179	1.11164	7
ENSG00000146352_CLVS2	29.735	50.8209	44.1406	0.996592	0	2.22328	7
ENSG00000289135_	23.4276	31.5089	25.965	4.98296	8.65434	13.3397	7
ENSG00000228384_	54.9646	64.0343	62.3161	23.9182	30.2902	34.4608	7
ENSG00000160207_HSF2BP	16.2191	20.3284	18.1755	6.97614	7.57254	8.89312	7
ENSG00000237159_CNTFR-AS1	4.5053	9.14776	10.386	0	0	2.22328	7
ENSG00000269425_	3.60424	7.11492	6.92401	0	0	2.22328	7
ENSG00000175445_LPL	19.8233	25.4104	25.965	7.97273	10.8179	13.3397	7
ENSG00000255129_TTC12-DT	13.5159	18.2955	20.772	0.996592	3.24538	7.78148	7
ENSG00000180155_LYNX1	32.4381	32.5254	40.6786	4.98296	3.24538	18.8979	7
ENSG00000198650_TAT	37.8445	42.6895	44.1406	6.97614	3.24538	21.1212	7
ENSG00000189233_NUGGC	81.0954	90.4612	106.457	37.8705	31.372	51.1354	7
ENSG00000255629_	38.7456	40.6567	47.6026	14.9489	22.7176	23.3444	7
ENSG00000255135_EMSY-DT	34.2403	34.5582	38.0821	12.9557	15.1451	18.8979	7
ENSG00000161905_ALOX15	42.3498	46.7552	47.6026	1.99318	9.73613	13.3397	7
ENSG00000271730_	26.1307	27.4433	27.6961	8.96933	12.9815	13.3397	7
ENSG00000280018_LOC105379499	10.8127	28.4597	26.8305	3.98637	9.73613	13.3397	7
ENSG00000250303_LINC02762	42.3498	75.2149	76.1641	23.9182	19.4723	43.354	7
ENSG00000272655_	18.9223	33.5418	32.8891	4.98296	11.8997	10.0048	7
ENSG00000286581_	3.60424	7.11492	6.92401	0	1.08179	0	7
ENSG00000183185_GABRR3	1.80212	7.11492	5.19301	0	0	0	7
ENSG00000240137_ERICH6-AS1	3.60424	10.1642	8.65502	0.996592	2.16358	1.11164	7
ENSG00000275431_	16.2191	26.4269	28.5616	9.96592	8.65434	10.0048	7
ENSG00000234264_DEPDC1-AS1	2.70318	7.11492	7.78951	0	0	0	7
ENSG00000267462_	1.80212	4.06567	4.32751	0	0	0	7
ENSG00000114405_C3orf14	9.91166	20.3284	26.8305	4.98296	4.32717	3.33492	7
ENSG00000238102_	0.90106	6.09851	6.05851	0	0	0	7
ENSG00000215190_LINC00680	45.053	90.4612	90.8777	33.8841	23.7994	33.3492	7
ENSG00000269486_ERVK9-11	40.5477	48.788	48.4681	12.9557	27.0448	28.9026	7
ENSG00000125864_BFSP1	57.6678	59.9686	62.3161	13.9523	38.9445	32.2376	7
ENSG00000187048_CYP4A11	22.5265	34.5582	22.503	0	4.32717	2.22328	7
ENSG00000225308_ASS1P11	2.70318	4.06567	2.5965	0	0	0	7
ENSG00000266852_MIR4482	9.0106	15.2463	10.386	0.996592	3.24538	3.33492	7
ENSG00000248763_	9.0106	13.2134	7.78951	0	2.16358	2.22328	7
ENSG00000205572_SERF1B	21.6254	34.5582	27.6961	8.96933	17.3087	10.0048	7
ENSG00000204792_LINC01291	39.6466	55.903	48.4681	11.9591	27.0448	20.0095	7
ENSG00000231638_LUARIS	27.0318	33.5418	27.6961	8.96933	12.9815	12.228	7
ENSG00000225465_RFPL1S	39.6466	52.8537	48.4681	12.9557	19.4723	16.6746	7
ENSG00000146250_PRSS35	173.905	256.137	195.603	65.7751	102.77	53.3587	7
ENSG00000102174_PHEX	70.2827	98.5925	77.8951	30.8943	41.1081	32.2376	7
ENSG00000227473_TSSK5P	54.0636	77.2477	64.0471	25.9114	30.2902	25.5677	7
ENSG00000139865_TTC6	128.852	149.413	144.539	57.8023	84.3798	58.9169	7
ENSG00000150779_TIMM8B	508.198	600.703	579.021	256.124	318.047	259.012	7
ENSG00000183763_TRAIP	261.307	311.024	262.247	104.642	147.124	87.8196	7
ENSG00000109971_HSPA8	18625.8	22025.8	19586.3	9277.27	12160.4	7857.07	7
ENSG00000111875_ASF1A	1103.8	1265.44	1132.08	580.016	679.365	445.768	7
ENSG00000174371_EXO1	615.424	711.492	667.302	241.175	350.501	181.197	7
ENSG00000114771_AADAC	766.802	942.219	855.116	234.199	361.319	173.416	7
ENSG00000215875_ST13P20	7.20848	12.197	14.7135	0	6.49075	2.22328	7
ENSG00000287655_	9.0106	19.3119	22.503	1.99318	8.65434	2.22328	7
ENSG00000267260_LOC728485	23.4276	24.394	34.6201	5.97955	16.2269	4.44656	7
ENSG00000184261_KCNK12	17.1201	19.3119	23.3685	3.98637	10.8179	3.33492	7
ENSG00000010379_SLC6A13	10.8127	13.2134	17.31	1.99318	7.57254	1.11164	7
ENSG00000228649_SNHG26	104.523	130.101	151.463	50.8262	93.0341	43.354	7
ENSG00000224046_DMTF1-AS1	11.7138	13.2134	13.848	0	6.49075	2.22328	7
ENSG00000143942_CHAC2	127.049	147.381	157.521	48.833	94.1159	57.8053	7
ENSG00000188883_KLRG2	77.4911	85.3791	89.1467	10.9625	43.2717	6.66984	7
ENSG00000160862_AZGP1	35.1413	37.6075	40.6786	9.96592	21.6358	7.78148	7
ENSG00000165480_SKA3	254.099	271.384	265.709	74.7444	155.778	72.2566	7
ENSG00000275944_	384.752	428.928	413.71	112.615	245.567	116.722	7
ENSG00000267675_	0	0	0	3.98637	4.32717	2.22328	8
ENSG00000196664_TLR7	0	0	0	3.98637	4.32717	2.22328	8
ENSG00000286785_LINC01622	0	0	0	3.98637	4.32717	2.22328	8
ENSG00000287844_	0	0	0	3.98637	4.32717	2.22328	8
ENSG00000232872_CTAGE3P	0	0	0	5.97955	6.49075	3.33492	8
ENSG00000137501_SYTL2	56.7668	37.6075	44.1406	254.131	272.612	167.858	8
ENSG00000288911_	0.90106	0	0	10.9625	11.8997	6.66984	8
ENSG00000170681_CAVIN4	9.91166	8.13134	11.2515	35.8773	35.6991	24.4561	8
ENSG00000109610_SOD3	0.90106	0	0.865502	6.97614	7.57254	4.44656	8
ENSG00000227954_TARID	3.60424	3.04925	2.5965	26.908	33.5356	16.6746	8
ENSG00000130427_EPO	0	0	0	17.9387	21.6358	8.89312	8
ENSG00000256069_A2MP1	0	0	0	6.97614	8.65434	3.33492	8
ENSG00000185565_LSAMP	0	0	1.731	14.9489	18.3905	8.89312	8
ENSG00000164379_FOXQ1	180.212	187.021	218.972	489.327	566.859	332.38	8
ENSG00000177409_SAMD9L	84.6996	81.3134	83.9537	226.226	218.522	143.402	8
ENSG00000128510_CPA4	0	0	0	9.96592	9.73613	4.44656	8
ENSG00000253250_C8orf88	0	0	0.865502	22.9216	22.7176	10.0048	8
ENSG00000228203_GRASLND	0	0	0	27.9046	27.0448	11.1164	8
ENSG00000258460_LOC124903387	0	0	0	8.96933	8.65434	4.44656	8
ENSG00000111886_GABRR2	0	0	0	6.97614	7.57254	3.33492	8
ENSG00000197705_KLHL14	0	0	0	11.9591	12.9815	5.5582	8
ENSG00000264739_	0	0	0	4.98296	5.40896	2.22328	8
ENSG00000113209_PCDHB5	23.4276	30.4925	14.7135	99.6592	108.179	61.1402	8
ENSG00000231764_DLX6-AS1	7.20848	8.13134	3.46201	43.85	47.5988	28.9026	8
ENSG00000229191_LOC101929305	0	0	0	6.97614	6.49075	2.22328	8
ENSG00000177706_FAM20C	0	0	0	5.97955	5.40896	2.22328	8
ENSG00000187984_ANKRD19P	0.90106	0	0.865502	8.96933	7.57254	3.33492	8
ENSG00000289629_	0.90106	0	0	5.97955	5.40896	2.22328	8
ENSG00000270075_	1.80212	0	2.5965	11.9591	12.9815	6.66984	8
ENSG00000174808_BTC	4.5053	1.01642	7.78951	32.8875	30.2902	14.4513	8
ENSG00000143869_GDF7	18.0212	10.1642	22.503	63.7819	56.2532	36.6841	8
ENSG00000138735_PDE5A	31.5371	30.4925	36.3511	82.7171	69.2347	64.4751	8
ENSG00000006377_DLX6	7.20848	4.06567	9.52052	42.8534	33.5356	31.1259	8
ENSG00000027075_PRKCH	4.5053	3.04925	7.78951	28.9012	22.7176	20.0095	8
ENSG00000112561_TFEB	26.1307	14.2298	25.965	84.7103	67.0711	60.0286	8
ENSG00000167968_DNASE1L2	8.10954	5.08209	12.9825	28.9012	22.7176	21.1212	8
ENSG00000185885_IFITM1	4.5053	1.01642	7.78951	22.9216	18.3905	15.563	8
ENSG00000013016_EHD3	20.7244	11.1806	24.234	56.8057	48.6806	37.7958	8
ENSG00000162676_GFI1	2.70318	0	6.92401	14.9489	16.2269	11.1164	8
ENSG00000236542_MED28P7	2.70318	0	3.46201	9.96592	11.8997	7.78148	8
ENSG00000124813_RUNX2	3.60424	0	4.32751	10.9625	11.8997	8.89312	8
ENSG00000203688_LINC02487	14.417	15.2463	23.3685	44.8466	50.8442	35.5725	8
ENSG00000075223_SEMA3C	6.30742	2.03284	15.579	93.6796	107.097	71.145	8
ENSG00000122863_CHST3	48.6572	52.8537	78.7606	206.294	221.767	158.965	8
ENSG00000177464_GPR4	0	0	0.865502	4.98296	5.40896	3.33492	8
ENSG00000247982_LINC00926	5.40636	4.06567	17.31	27.9046	25.963	17.7862	8
ENSG00000189195_BTBD8	14.417	8.13134	29.4271	51.8228	47.5988	32.2376	8
ENSG00000173546_CSPG4	6.30742	3.04925	17.31	25.9114	25.963	18.8979	8
ENSG00000254910_	0	0	6.92401	9.96592	14.0633	7.78148	8
ENSG00000187391_MAGI2	3.60424	5.08209	11.2515	18.9352	24.8812	14.4513	8
ENSG00000286760_LOC100289495	0	0	3.46201	6.97614	9.73613	5.5582	8
ENSG00000103226_NOMO3	35.1413	81.3134	38.0821	120.588	112.506	90.0428	8
ENSG00000134640_MTNR1B	0.90106	8.13134	3.46201	16.9421	11.8997	10.0048	8
ENSG00000231013_SCTR-AS1	5.40636	14.2298	8.65502	28.9012	25.963	13.3397	8
ENSG00000226887_ERVMER34-1	23.4276	37.6075	25.965	69.7614	68.1529	50.0238	8
ENSG00000283828_LOC102724474	2.70318	6.09851	2.5965	14.9489	15.1451	10.0048	8
ENSG00000287300_LOC105377848	0	2.03284	0	6.97614	6.49075	4.44656	8
ENSG00000165105_RASEF	40.5477	55.903	29.4271	127.564	125.488	86.7079	8
ENSG00000230319_TTLL1-AS1	0.90106	3.04925	0	9.96592	9.73613	5.5582	8
ENSG00000174483_BBS1	11.7138	16.2627	10.386	30.8943	32.4538	24.4561	8
ENSG00000183690_EFHC2	5.40636	14.2298	5.19301	31.8909	32.4538	18.8979	8
ENSG00000170509_HSD17B13	0	2.03284	0	6.97614	7.57254	3.33492	8
ENSG00000162849_KIF26B	1.80212	7.11492	3.46201	24.9148	22.7176	13.3397	8
ENSG00000258177_	5.40636	11.1806	9.52052	29.8978	27.0448	20.0095	8
ENSG00000263301_	6.30742	11.1806	9.52052	30.8943	27.0448	20.0095	8
ENSG00000235890_TSPEAR-AS1	16.2191	28.4597	28.5616	76.7376	63.8257	58.9169	8
ENSG00000162975_KCNF1	11.7138	20.3284	15.579	48.833	41.1081	35.5725	8
ENSG00000187583_PLEKHN1	27.9329	45.7388	40.6786	94.6762	73.5619	68.9217	8
ENSG00000155367_PPM1J	0	4.06567	4.32751	12.9557	10.8179	7.78148	8
ENSG00000259250_	3.60424	14.2298	15.579	30.8943	22.7176	22.2328	8
ENSG00000133104_SPART	80.1943	94.5268	82.2226	272.07	225.013	182.309	8
ENSG00000182983_ZNF662	0	2.03284	0	30.8943	22.7176	14.4513	8
ENSG00000159307_SCUBE1	0.90106	1.01642	0	7.97273	6.49075	4.44656	8
ENSG00000136010_ALDH1L2	0.90106	3.04925	0	44.8466	37.8627	17.7862	8
ENSG00000272030_	6.30742	8.13134	6.92401	22.9216	21.6358	14.4513	8
ENSG00000246695_RASSF8-AS1	1.80212	1.01642	0	27.9046	22.7176	14.4513	8
ENSG00000198919_DZIP3	108.127	95.5433	93.4742	249.148	217.44	165.634	8
ENSG00000283646_LINC02009	0.90106	0	0.865502	10.9625	9.73613	5.5582	8
ENSG00000076706_MCAM	18.0212	16.2627	19.9065	64.7785	59.4986	38.9074	8
ENSG00000289470_	0	0	0	4.98296	4.32717	2.22328	8
ENSG00000073737_DHRS9	0	0	0	14.9489	12.9815	7.78148	8
ENSG00000250453_	0	0	0	8.96933	7.57254	4.44656	8
ENSG00000235636_NUS1P1	8.10954	8.13134	7.78951	31.8909	24.8812	18.8979	8
ENSG00000267102_	0	0	0	7.97273	5.40896	3.33492	8
ENSG00000251127_	0	0	0	4.98296	3.24538	2.22328	8
ENSG00000225811_	0	0	0	4.98296	3.24538	2.22328	8
ENSG00000233718_MYCNOS	0	0	0	25.9114	15.1451	11.1164	8
ENSG00000269068_	0	0	0	22.9216	14.0633	11.1164	8
ENSG00000121440_PDZRN3	0	0	0	8.96933	5.40896	3.33492	8
ENSG00000099284_MACROH2A2	84.6996	103.675	93.4742	277.053	210.949	170.081	8
ENSG00000165899_OTOGL	0	0	0.865502	6.97614	4.32717	3.33492	8
ENSG00000266954_	3.60424	11.1806	3.46201	28.9012	21.6358	15.563	8
ENSG00000174125_TLR1	15.318	27.4433	14.7135	78.7307	54.0896	41.1307	8
ENSG00000152926_ZNF117	0	8.13134	1.731	35.8773	24.8812	15.563	8
ENSG00000228063_LYPLAL1-DT	23.4276	28.4597	15.579	75.741	50.8442	48.9122	8
ENSG00000286790_LOC124903658	6.30742	12.197	6.05851	31.8909	23.7994	21.1212	8
ENSG00000188176_SMTNL2	0	0	0	4.98296	3.24538	1.11164	8
ENSG00000112333_NR2E1	0	0	0	4.98296	3.24538	1.11164	8
ENSG00000276842_	0	0	0	7.97273	5.40896	2.22328	8
ENSG00000168539_CHRM1	0	0	0	20.9284	12.9815	5.5582	8
ENSG00000180113_TDRD6	0	0	0	11.9591	8.65434	3.33492	8
ENSG00000245648_KLRK1-AS1	0	0	0	24.9148	18.3905	7.78148	8
ENSG00000227300_KRT16P2	0	0	0	5.97955	4.32717	1.11164	8
ENSG00000235669_CHN2-AS1	0	0	0.865502	10.9625	7.57254	2.22328	8
ENSG00000182993_C12orf60	0.90106	0	1.731	13.9523	9.73613	3.33492	8
ENSG00000250159_PKD2L2-DT	1.80212	1.01642	2.5965	20.9284	16.2269	8.89312	8
ENSG00000197977_ELOVL2	81.0954	82.3298	91.7432	239.182	190.395	146.736	8
ENSG00000144649_GASK1A	0	0	3.46201	21.925	16.2269	7.78148	8
ENSG00000271824_SMIM32	0	0	0.865502	18.9352	8.65434	6.66984	8
ENSG00000100626_GALNT16	0	0	0.865502	12.9557	6.49075	4.44656	8
ENSG00000232000_CLCN3P1	0	0	0	12.9557	6.49075	4.44656	8
ENSG00000282851_BISPR	0	1.01642	2.5965	14.9489	7.57254	5.5582	8
ENSG00000249641_HOXC13-AS	2.70318	7.11492	3.46201	38.8671	22.7176	14.4513	8
ENSG00000165807_PPP1R36	0	0	0	8.96933	4.32717	1.11164	8
ENSG00000233179_	0	0	0	5.97955	3.24538	1.11164	8
ENSG00000228364_SAR1AP1	0	0	0	5.97955	3.24538	1.11164	8
ENSG00000269001_ZNF818P	0	0	0	18.9352	9.73613	3.33492	8
ENSG00000054356_PTPRN	1.80212	1.01642	3.46201	13.9523	8.65434	4.44656	8
ENSG00000154997_SEPTIN14	18.9223	27.4433	30.2926	73.7478	51.926	28.9026	8
ENSG00000280287_	1.80212	3.04925	3.46201	15.9455	9.73613	4.44656	8
ENSG00000272320_	4.5053	7.11492	10.386	25.9114	20.554	10.0048	8
ENSG00000158815_FGF17	0	0	0	15.9455	11.8997	1.11164	8
ENSG00000258449_	0	0	0	9.96592	7.57254	1.11164	8
ENSG00000256894_	0	0	0	6.97614	5.40896	0	8
ENSG00000258225_	0	0	0	5.97955	4.32717	0	8
ENSG00000204965_PCDHA5	0.90106	0	3.46201	10.9625	10.8179	2.22328	8
ENSG00000204540_PSORS1C1	0.90106	2.03284	5.19301	16.9421	17.3087	3.33492	8
ENSG00000185332_TMEM105	2.70318	1.01642	5.19301	14.9489	12.9815	5.5582	8
ENSG00000164591_MYOZ3	0	0	0	7.97273	7.57254	1.11164	8
ENSG00000277210_	0	1.01642	0.865502	11.9591	12.9815	2.22328	8
ENSG00000054598_FOXC1	0	1.01642	0	9.96592	8.65434	1.11164	8
ENSG00000177839_PCDHB9	0	1.01642	0	12.9557	10.8179	1.11164	8
ENSG00000115468_EFHD1	0	2.03284	0.865502	10.9625	9.73613	2.22328	8
ENSG00000147082_CCNB3	24.3286	34.5582	34.6201	110.622	106.016	51.1354	8
ENSG00000167014_TERB2	0	0	0	14.9489	14.0633	3.33492	8
ENSG00000196628_TCF4	27.0318	25.4104	25.965	101.652	91.9523	44.4656	8
ENSG00000227733_LOC101927468	0	0	0	23.9182	24.8812	7.78148	8
ENSG00000254585_MAGEL2	0	0	0	3.98637	4.32717	1.11164	8
ENSG00000152580_IGSF10	0	0	0	3.98637	4.32717	1.11164	8
ENSG00000253671_MTUS1-DT	12.6148	10.1642	5.19301	30.8943	31.372	8.89312	8
ENSG00000196074_SYCP2	8.10954	6.09851	1.731	24.9148	24.8812	11.1164	8
ENSG00000178878_APOLD1	6.30742	1.01642	2.5965	17.9387	14.0633	5.5582	8
ENSG00000233251_LOC100129434	1.80212	0	0	7.97273	6.49075	2.22328	8
ENSG00000228624_HDAC2-AS2	0.90106	2.03284	0	13.9523	7.57254	1.11164	8
ENSG00000250302_LINC01618	1.80212	5.08209	1.731	16.9421	9.73613	4.44656	8
ENSG00000257038_ARHGEF17-AS1	7.20848	11.1806	0.865502	25.9114	19.4723	8.89312	8
ENSG00000100593_ISM2	0.90106	2.03284	0.865502	8.96933	12.9815	1.11164	8
ENSG00000272043_	5.40636	6.09851	3.46201	15.9455	19.4723	6.66984	8
ENSG00000100739_BDKRB1	0	0	0	5.97955	7.57254	0	8
ENSG00000267750_RUNDC3A-AS1	1.80212	1.01642	0.865502	8.96933	10.8179	1.11164	8
ENSG00000237810_	0.90106	0	0.865502	8.96933	12.9815	1.11164	8
ENSG00000157765_SLC34A2	0	0	0	4.98296	7.57254	1.11164	8
ENSG00000140459_CYP11A1	0	0	0	5.97955	9.73613	1.11164	8
ENSG00000173212_MAB21L3	43.2509	37.6075	32.8891	100.656	136.306	45.5772	8
ENSG00000123095_BHLHE41	0	0	0	10.9625	14.0633	3.33492	8
ENSG00000136114_THSD1	0	3.04925	4.32751	25.9114	32.4538	8.89312	8
ENSG00000288065_	3.60424	7.11492	6.92401	18.9352	20.554	7.78148	8
ENSG00000250906_	16.2191	14.2298	10.386	24.9148	36.7809	27.791	9
ENSG00000171840_NINJ2	19.8233	20.3284	13.848	36.8739	55.1714	36.6841	9
ENSG00000153558_FBXL2	11.7138	10.1642	1.731	20.9284	25.963	17.7862	9
ENSG00000175894_TSPEAR	11.7138	11.1806	4.32751	20.9284	24.8812	17.7862	9
ENSG00000259353_	12.6148	2.03284	7.78951	16.9421	28.1266	14.4513	9
ENSG00000251867_	23.4276	8.13134	13.848	29.8978	38.9445	27.791	9
ENSG00000271032_	1.80212	1.01642	0.865502	6.97614	9.73613	4.44656	9
ENSG00000287406_	0.90106	0	0	6.97614	9.73613	4.44656	9
ENSG00000272021_	1.80212	0	0.865502	15.9455	21.6358	10.0048	9
ENSG00000055163_CYFIP2	12.6148	8.13134	6.92401	22.9216	30.2902	17.7862	9
ENSG00000176971_FIBIN	3.60424	1.01642	2.5965	9.96592	11.8997	6.66984	9
ENSG00000233087_RAB6D	10.8127	5.08209	6.92401	17.9387	22.7176	14.4513	9
ENSG00000279807_	16.2191	8.13134	6.92401	30.8943	33.5356	21.1212	9
ENSG00000075340_ADD2	9.91166	8.13134	17.31	20.9284	34.6173	20.0095	9
ENSG00000270020_	1.80212	1.01642	6.05851	9.96592	19.4723	7.78148	9
ENSG00000274993_	9.91166	3.04925	17.31	21.925	36.7809	15.563	9
ENSG00000254109_RBPMS-AS1	65.7774	30.4925	74.4331	128.56	179.577	120.057	9
ENSG00000163462_TRIM46	12.6148	9.14776	22.503	36.8739	63.8257	40.019	9
ENSG00000206341_HLA-H	10.8127	10.1642	19.9065	34.8807	62.7439	43.354	9
ENSG00000286207_	22.5265	14.2298	30.2926	41.8569	77.889	55.582	9
ENSG00000179603_GRM8	0	0	0	2.98978	7.57254	0	9
ENSG00000249406_	0	0	1.731	5.97955	11.8997	1.11164	9
ENSG00000144452_ABCA12	0	0	0	3.98637	8.65434	2.22328	9
ENSG00000110723_EXPH5	0	0	0	2.98978	6.49075	1.11164	9
ENSG00000196189_SEMA4A	0	1.01642	0	3.98637	9.73613	2.22328	9
ENSG00000123572_NRK	0	3.04925	0	11.9591	23.7994	6.66984	9
ENSG00000258793_	0	0	0	3.98637	6.49075	1.11164	9
ENSG00000140955_ADAD2	0	0	0	3.98637	6.49075	1.11164	9
ENSG00000162931_TRIM17	6.30742	6.09851	5.19301	18.9352	28.1266	10.0048	9
ENSG00000269019_HOMER3-AS1	0	0	0	3.98637	7.57254	1.11164	9
ENSG00000227933_	0	0	0	2.98978	5.40896	1.11164	9
ENSG00000150722_PPP1R1C	0.90106	0	0	9.96592	15.1451	4.44656	9
ENSG00000289983_	0.90106	0	0	4.98296	8.65434	2.22328	9
ENSG00000287156_LOC124903317	2.70318	2.03284	0	7.97273	11.8997	3.33492	9
ENSG00000240567_LINC02067	23.4276	39.6403	23.3685	47.8364	87.6252	43.354	9
ENSG00000287543_	7.20848	14.2298	6.92401	22.9216	37.8627	17.7862	9
ENSG00000286339_LOC107986524	0	7.11492	2.5965	11.9591	19.4723	5.5582	9
ENSG00000104804_TULP2	0	1.01642	0	1.99318	11.8997	1.11164	9
ENSG00000126259_KIRREL2	0	0	0	1.99318	8.65434	0	9
ENSG00000067840_PDZD4	0.90106	1.01642	0	2.98978	14.0633	3.33492	9
ENSG00000141748_ARL5C	0	0	0	1.99318	9.73613	2.22328	9
ENSG00000069493_CLEC2D	0	0	0	3.98637	21.6358	5.5582	9
ENSG00000287158_LOC105377188	0	0	0	0.996592	7.57254	1.11164	9
ENSG00000126583_PRKCG	0	0	0	0.996592	7.57254	2.22328	9
ENSG00000283703_VSIG10L2	2.70318	4.06567	4.32751	13.9523	30.2902	13.3397	9
ENSG00000230506_LOC105372524	0	0	0	2.98978	10.8179	3.33492	9
ENSG00000249992_TMEM158	27.9329	24.394	24.234	43.85	78.9708	47.8005	9
ENSG00000151065_DCP1B	53.1625	46.7552	51.9301	84.7103	141.715	83.373	9
ENSG00000272870_SAP30-DT	4.5053	2.03284	5.19301	12.9557	29.2084	10.0048	9
ENSG00000073067_CYP2W1	0	0	0.865502	4.98296	11.8997	3.33492	9
ENSG00000163492_CCDC141	0	0	0	4.98296	12.9815	3.33492	9
ENSG00000241316_SUCLG2-DT	48.6572	47.7716	51.9301	96.6694	137.388	77.8148	9
ENSG00000118308_IRAG2	0	0	0	33.8841	58.4168	18.8979	9
ENSG00000144407_PTH2R	0	0	0	10.9625	19.4723	6.66984	9
ENSG00000152760_DYNLT5	0	0	0	3.98637	6.49075	2.22328	9
ENSG00000146276_GABRR1	0	0	0	3.98637	6.49075	2.22328	9
ENSG00000152779_SLC16A12	0	0	0	3.98637	6.49075	2.22328	9
ENSG00000167767_KRT80	35.1413	32.5254	32.8891	66.7716	87.6252	53.3587	9
ENSG00000280177_	0	0	0	2.98978	5.40896	2.22328	9
ENSG00000232453_LINC02777	0	1.01642	0	5.97955	10.8179	4.44656	9
ENSG00000140379_BCL2A1	0	0	0	4.98296	10.8179	4.44656	9
ENSG00000250510_GPR162	0	0	0	5.97955	11.8997	5.5582	9
ENSG00000276096_Metazoa_SRP	0.90106	0	0	3.98637	7.57254	3.33492	9
ENSG00000272072_	1.80212	1.01642	1.731	6.97614	12.9815	5.5582	9
ENSG00000279122_	0	0	0	2.98978	6.49075	2.22328	9
ENSG00000222764_RN7SKP106	0	0	0	2.98978	6.49075	2.22328	9
ENSG00000228215_LINC02770	0	1.01642	0	5.97955	8.65434	3.33492	9
ENSG00000146267_FAXC	0.90106	2.03284	1.731	9.96592	15.1451	5.5582	9
ENSG00000101842_VSIG1	170.3	230.727	219.837	794.284	1070.97	580.276	9
ENSG00000147251_DOCK11	15.318	17.2791	10.386	81.7205	114.67	54.4704	9
ENSG00000251209_LINC00923	0	0	0	5.97955	8.65434	3.33492	9
ENSG00000055813_CCDC85A	0	0	0	5.97955	8.65434	3.33492	9
ENSG00000227210_WDR35-DT	8.10954	15.2463	18.1755	33.8841	48.6806	22.2328	9
ENSG00000236366_LOC153910	0	2.03284	6.92401	17.9387	29.2084	11.1164	9
ENSG00000176595_KBTBD11	0.90106	2.03284	4.32751	8.96933	12.9815	6.66984	9
ENSG00000117281_CD160	3.60424	8.13134	9.52052	11.9591	27.0448	14.4513	9
ENSG00000132622_HSPA12B	1.80212	10.1642	10.386	15.9455	33.5356	21.1212	9
ENSG00000223804_	15.318	30.4925	22.503	35.8773	61.6621	43.354	9
ENSG00000221890_NPTXR	3.60424	2.03284	1.731	14.9489	60.5804	25.5677	9
ENSG00000115380_EFEMP1	0	0	0	2.98978	10.8179	4.44656	9
ENSG00000179978_NAIPP2	0.90106	1.01642	0	2.98978	9.73613	4.44656	9
ENSG00000281131_SCHLAP1	0	0	0	2.98978	8.65434	4.44656	9
ENSG00000196136_SERPINA3	0	0	0	2.98978	8.65434	4.44656	9
ENSG00000203280_KIAA1671-AS1	0.90106	3.04925	0.865502	5.97955	15.1451	6.66984	9
ENSG00000137699_TRIM29	10.8127	14.2298	11.2515	20.9284	37.8627	24.4561	9
ENSG00000251493_FOXD1	0	0	0	7.97273	3.24538	2.22328	10
ENSG00000251258_RFPL4B	0	0	0	32.8875	12.9815	7.78148	10
ENSG00000105668_UPK1A	0.90106	0	0	21.925	7.57254	5.5582	10
ENSG00000280138_	0.90106	0	0	7.97273	3.24538	2.22328	10
ENSG00000214725_CDIPTOSP	0.90106	0	0	8.96933	3.24538	2.22328	10
ENSG00000155974_GRIP1	13.5159	10.1642	13.848	45.8432	25.963	18.8979	10
ENSG00000248295_DDX43P1	0	0	0	5.97955	2.16358	2.22328	10
ENSG00000151067_CACNA1C	0	0	0	5.97955	2.16358	2.22328	10
ENSG00000272729_	0	0	0	5.97955	2.16358	2.22328	10
ENSG00000258743_LINC02301	0	0	0	22.9216	8.65434	8.89312	10
ENSG00000174607_UGT8	0.90106	0	0	23.9182	9.73613	8.89312	10
ENSG00000245164_LINC00861	3.60424	3.04925	4.32751	22.9216	10.8179	10.0048	10
ENSG00000175229_GAL3ST3	0	0	0	4.98296	2.16358	2.22328	10
ENSG00000164330_EBF1	0	0	0	4.98296	2.16358	2.22328	10
ENSG00000279160_	0.90106	0	0	54.8125	22.7176	24.4561	10
ENSG00000235314_LINC00957	17.1201	19.3119	19.041	50.8262	33.5356	32.2376	10
ENSG00000145832_SLC25A48	0	0	0	10.9625	5.40896	4.44656	10
ENSG00000256152_	14.417	12.197	12.9825	40.8603	27.0448	24.4561	10
ENSG00000177669_MBOAT4	3.60424	2.03284	1.731	15.9455	8.65434	7.78148	10
ENSG00000227799_CDPF1P1	7.20848	10.1642	6.92401	28.9012	14.0633	14.4513	10
ENSG00000111962_UST	0.90106	2.03284	0	12.9557	4.32717	4.44656	10
ENSG00000289007_LINC03112	0	0	0.865502	11.9591	2.16358	1.11164	10
ENSG00000256469_	0	1.01642	0	13.9523	3.24538	2.22328	10
ENSG00000205129_C4orf47	2.70318	2.03284	1.731	22.9216	5.40896	5.5582	10
ENSG00000122223_CD244	0	0	0	7.97273	1.08179	1.11164	10
ENSG00000099957_P2RX6	0.90106	0	0	8.96933	2.16358	2.22328	10
ENSG00000243224_TWF2-DT	9.91166	3.04925	9.52052	36.8739	18.3905	7.78148	10
ENSG00000164440_TXLNB	2.70318	0	0	14.9489	6.49075	2.22328	10
ENSG00000120664_SPART-AS1	0	0	0	7.97273	2.16358	0	10
ENSG00000280296_	0	0	0	13.9523	5.40896	1.11164	10
ENSG00000108001_EBF3	0	0	0	7.97273	3.24538	1.11164	10
ENSG00000224906_SRP14P1	0	0	0	10.9625	3.24538	1.11164	10
ENSG00000254019_SLC45A4-AS1	0	0	0	12.9557	4.32717	2.22328	10
ENSG00000286021_LINC02822	0	0	0	13.9523	4.32717	2.22328	10
ENSG00000186329_TMEM212	0	0	0	5.97955	2.16358	1.11164	10
ENSG00000149596_JPH2	0	0	0	5.97955	2.16358	1.11164	10
ENSG00000135749_PCNX2	27.9329	17.2791	26.8305	67.7682	41.1081	47.8005	10
ENSG00000246451_KLC1-AS1	22.5265	13.2134	25.0995	56.8057	30.2902	38.9074	10
ENSG00000174500_GCSAM	7.20848	1.01642	5.19301	18.9352	8.65434	13.3397	10
ENSG00000174348_PODN	8.10954	5.08209	4.32751	19.9318	11.8997	15.563	10
ENSG00000196876_SCN8A	6.30742	0	0.865502	32.8875	16.2269	23.3444	10
ENSG00000158806_NPM2	5.40636	1.01642	0.865502	37.8705	20.554	26.6794	10
ENSG00000228451_SDAD1P1	3.60424	1.01642	1.731	27.9046	14.0633	18.8979	10
ENSG00000076344_RGS11	5.40636	2.03284	3.46201	28.9012	16.2269	21.1212	10
ENSG00000266256_LINC00683	1.80212	0	0	19.9318	8.65434	14.4513	10
ENSG00000231948_HS1BP3-IT1	1.80212	1.01642	0.865502	13.9523	6.49075	10.0048	10
ENSG00000169330_MINAR1	17.1201	11.1806	11.2515	61.7887	33.5356	40.019	10
ENSG00000160223_ICOSLG	7.20848	4.06567	5.19301	26.908	14.0633	17.7862	10
ENSG00000120324_PCDHB10	1.80212	0	0	10.9625	4.32717	6.66984	10
ENSG00000248309_MEF2C-AS1	0.90106	0	0	5.97955	3.24538	3.33492	10
ENSG00000238142_LOC105376805	7.20848	2.03284	0.865502	31.8909	18.3905	18.8979	10
ENSG00000234948_LINC01524	1.80212	1.01642	0	12.9557	6.49075	7.78148	10
ENSG00000226476_LINC01748	32.4381	18.2955	30.2926	66.7716	49.7624	50.0238	10
ENSG00000163219_ARHGAP25	4.5053	0	1.731	13.9523	7.57254	10.0048	10
ENSG00000130270_ATP8B3	77.4911	47.7716	69.2401	164.438	120.079	146.736	10
ENSG00000236849_LINC01474	8.10954	1.01642	5.19301	27.9046	16.2269	23.3444	10
ENSG00000154217_PITPNC1	16.2191	4.06567	11.2515	58.7989	34.6173	46.6889	10
ENSG00000133019_CHRM3	9.91166	9.14776	6.92401	85.7069	48.6806	58.9169	10
ENSG00000131127_ZNF141	0	0	0	78.7307	38.9445	47.8005	10
ENSG00000267324_	0	0	0	8.96933	4.32717	5.5582	10
ENSG00000138152_BTBD16	6.30742	10.1642	5.19301	69.7614	37.8627	44.4656	10
ENSG00000196917_HCAR1	0	0	0	17.9387	9.73613	11.1164	10
ENSG00000182963_GJC1	0	1.01642	0.865502	241.175	131.979	137.843	10
ENSG00000135097_MSI1	14.417	16.2627	12.9825	160.451	103.852	106.717	10
ENSG00000165066_NKX6-3	0	0	0	23.9182	14.0633	14.4513	10
ENSG00000029534_ANK1	0	0	0	28.9012	17.3087	17.7862	10
ENSG00000110237_ARHGEF17	137.862	153.479	155.79	372.725	270.448	263.459	10
ENSG00000131409_LRRC4B	0	1.01642	0.865502	9.96592	5.40896	5.5582	10
ENSG00000289857_	0	1.01642	0.865502	16.9421	8.65434	8.89312	10
ENSG00000170927_PKHD1	4.5053	7.11492	6.05851	37.8705	20.554	22.2328	10
ENSG00000109205_ODAM	0	0	0	15.9455	8.65434	7.78148	10
ENSG00000127863_TNFRSF19	0	0	0	84.7103	46.5171	41.1307	10
ENSG00000170166_HOXD4	0	0	0	26.908	14.0633	13.3397	10
ENSG00000268223_ARL14EPL	0	0	0	49.8296	27.0448	25.5677	10
ENSG00000255750_	0	0	0	8.96933	4.32717	4.44656	10
ENSG00000173267_SNCG	9.0106	6.09851	8.65502	23.9182	16.2269	15.563	10
ENSG00000260265_LINC02562	0.90106	0	2.5965	14.9489	7.57254	7.78148	10
ENSG00000080293_SCTR	3.60424	2.03284	4.32751	33.8841	17.3087	21.1212	10
ENSG00000163082_SGPP2	4.5053	2.03284	4.32751	17.9387	10.8179	12.228	10
ENSG00000149054_ZNF215	2.70318	0	2.5965	22.9216	12.9815	13.3397	10
ENSG00000270580_PKD1P6-NPIPP1	0.90106	1.01642	1.731	8.96933	5.40896	6.66984	10
ENSG00000166924_NYAP1	4.5053	4.06567	9.52052	49.8296	30.2902	38.9074	10
ENSG00000143387_CTSK	15.318	16.2627	25.965	79.7273	49.7624	64.4751	10
ENSG00000249378_LINC01060	0.90106	1.01642	3.46201	19.9318	10.8179	14.4513	10
ENSG00000163545_NUAK2	12.6148	13.2134	16.4445	42.8534	28.1266	36.6841	10
ENSG00000183117_CSMD1	0	0	1.731	20.9284	11.8997	16.6746	10
ENSG00000130751_NPAS1	25.2297	25.4104	27.6961	63.7819	46.5171	56.6936	10
ENSG00000253522_MIR3142HG	0	0	1.731	17.9387	9.73613	14.4513	10
ENSG00000238279_	15.318	10.1642	19.9065	81.7205	55.1714	67.81	10
ENSG00000151883_PARP8	13.5159	6.09851	24.234	106.635	69.2347	90.0428	10
ENSG00000161912_ADCY10P1	27.9329	22.3612	44.1406	104.642	64.9075	80.0381	10
ENSG00000258932_MIR3171HG	5.40636	2.03284	6.92401	19.9318	11.8997	15.563	10
ENSG00000105696_TMEM59L	0	1.01642	3.46201	26.908	11.8997	16.6746	10
ENSG00000214279_SCART1	23.4276	27.4433	41.5441	110.622	57.335	74.4799	10
ENSG00000141391_PRELID3A	10.8127	13.2134	20.772	46.8398	31.372	35.5725	10
ENSG00000160117_ANKLE1	12.6148	9.14776	5.19301	35.8773	25.963	23.3444	10
ENSG00000277299_	13.5159	12.197	6.92401	44.8466	31.372	25.5677	10
ENSG00000230647_	2.70318	0	0	11.9591	8.65434	5.5582	10
ENSG00000158486_DNAH3	5.40636	3.04925	0.865502	15.9455	9.73613	6.66984	10
ENSG00000290021_	9.91166	2.03284	4.32751	23.9182	21.6358	15.563	10
ENSG00000104903_LYL1	7.20848	3.04925	4.32751	21.925	19.4723	14.4513	10
ENSG00000228288_PCAT6	8.10954	3.04925	5.19301	29.8978	24.8812	17.7862	10
ENSG00000154079_SDHAF4	22.5265	13.2134	18.1755	49.8296	41.1081	33.3492	10
ENSG00000168477_TNXB	8.10954	1.01642	6.92401	33.8841	25.963	20.0095	10
ENSG00000106686_SPATA6L	33.3392	8.13134	21.6375	59.7955	48.6806	38.9074	10
ENSG00000169418_NPR1	27.9329	23.3776	20.772	61.7887	35.6991	51.1354	11
ENSG00000226652_PSMD10P2	32.4381	22.3612	20.772	79.7273	42.1899	62.2518	11
ENSG00000240048_DDX50P2	2.70318	0	0	11.9591	4.32717	8.89312	11
ENSG00000262691_	2.70318	0	0	9.96592	3.24538	6.66984	11
ENSG00000270096_	5.40636	2.03284	0.865502	16.9421	7.57254	12.228	11
ENSG00000230550_ERLNC1	0.90106	0	0	6.97614	2.16358	3.33492	11
ENSG00000198515_CNGA1	1.80212	0	0.865502	9.96592	3.24538	5.5582	11
ENSG00000169946_ZFPM2	34.2403	26.4269	19.041	75.741	36.7809	50.0238	11
ENSG00000237880_LINC01885	0	2.03284	0	12.9557	3.24538	7.78148	11
ENSG00000287104_	3.60424	4.06567	0.865502	19.9318	6.49075	13.3397	11
ENSG00000120833_SOCS2	0	0	0	18.9352	4.32717	11.1164	11
ENSG00000145244_CORIN	0	0	0	7.97273	2.16358	4.44656	11
ENSG00000285938_BCL6-AS1	4.5053	9.14776	3.46201	35.8773	15.1451	27.791	11
ENSG00000278493_	0	2.03284	0	12.9557	5.40896	8.89312	11
ENSG00000077264_PAK3	0	0	0	10.9625	3.24538	5.5582	11
ENSG00000241111_PRICKLE2-AS1	0	0	0	6.97614	2.16358	3.33492	11
ENSG00000162814_SPATA17	0	1.01642	0	19.9318	6.49075	10.0048	11
ENSG00000130649_CYP2E1	1.80212	3.04925	2.5965	18.9352	6.49075	10.0048	11
ENSG00000163637_PRICKLE2	0	0	0	26.908	9.73613	12.228	11
ENSG00000246228_CASC8	0	0	0	9.96592	3.24538	4.44656	11
ENSG00000172116_CD8B	2.70318	0	2.5965	43.85	15.1451	24.4561	11
ENSG00000244471_TPTE2P3	0	0	0	19.9318	6.49075	12.228	11
ENSG00000180616_SSTR2	6.30742	4.06567	6.05851	43.85	20.554	28.9026	11
ENSG00000255410_	0	0	0	5.97955	2.16358	3.33492	11
ENSG00000157502_PWWP3B	0	0	0	16.9421	6.49075	10.0048	11
ENSG00000286733_LINC02348	0	0	0	24.9148	9.73613	14.4513	11
ENSG00000188452_CERKL	0	0	0	7.97273	3.24538	4.44656	11
ENSG00000187037_GPR141	0	0	0	9.96592	4.32717	5.5582	11
ENSG00000214357_NEURL1B	1.80212	3.04925	2.5965	28.9012	12.9815	16.6746	11
ENSG00000128645_HOXD1	0.90106	0	0	96.6694	37.8627	47.8005	11
ENSG00000229921_KIF25-AS1	0	0	0	6.97614	1.08179	3.33492	11
ENSG00000175928_LRRN1	0	0	0	9.96592	1.08179	4.44656	11
ENSG00000286385_	0.90106	0	0.865502	8.96933	2.16358	4.44656	11
ENSG00000142046_TMEM91	28.8339	23.3776	25.0995	71.7546	35.6991	47.8005	11
ENSG00000287594_	6.30742	0	5.19301	45.8432	10.8179	30.0143	11
ENSG00000145248_SLC10A4	0	0	0	7.97273	1.08179	4.44656	11
ENSG00000166984_TCP10L2	0	0	0	5.97955	1.08179	3.33492	11
ENSG00000271774_	0	0	0	10.9625	1.08179	6.66984	11
ENSG00000243709_LEFTY1	0.90106	0	0	20.9284	3.24538	13.3397	11
ENSG00000235790_PEF1-AS1	0	0	0	6.97614	1.08179	4.44656	11
ENSG00000164932_CTHRC1	0	1.01642	0.865502	38.8671	7.57254	25.5677	11
ENSG00000229153_EPHA1-AS1	0	0	0	4.98296	1.08179	3.33492	11
ENSG00000100276_RASL10A	0	0	0	17.9387	4.32717	13.3397	11
ENSG00000172733_PURG	0	0	0	13.9523	3.24538	10.0048	11
ENSG00000158560_DYNC1I1	2.70318	3.04925	3.46201	18.9352	5.40896	15.563	11
ENSG00000147437_GNRH1	1.80212	1.01642	2.5965	14.9489	4.32717	12.228	11
ENSG00000278915_	0	0	0	5.97955	0	4.44656	11
ENSG00000129673_AANAT	0	0	0	5.97955	0	4.44656	11
ENSG00000224272_LOC124905349	0	0	0.865502	31.8909	4.32717	22.2328	11
ENSG00000236528_	13.5159	13.2134	12.117	44.8466	16.2269	36.6841	11
ENSG00000182310_SPACA6	9.91166	18.2955	19.041	43.85	22.7176	30.0143	11
ENSG00000232645_LINC01431	0	0	0.865502	6.97614	2.16358	3.33492	11
ENSG00000004848_ARX	5.40636	6.09851	13.848	44.8466	21.6358	23.3444	11
ENSG00000286791_	0	0	3.46201	12.9557	3.24538	6.66984	11
ENSG00000137507_LRRC32	0.90106	0	0	7.97273	1.08179	3.33492	11
ENSG00000121570_DPPA4	5.40636	2.03284	3.46201	22.9216	4.32717	10.0048	11
ENSG00000260455_NBAT1	0	0	0	8.96933	0	2.22328	11
ENSG00000146755_TRIM50	0	0	0	8.96933	0	2.22328	11
ENSG00000162367_TAL1	0	0	0	6.97614	1.08179	2.22328	11
ENSG00000153064_BANK1	0	0	0	6.97614	1.08179	2.22328	11
ENSG00000128710_HOXD10	0	0	0	10.9625	1.08179	3.33492	11
ENSG00000155961_RAB39B	0	0	0	8.96933	1.08179	2.22328	11
ENSG00000287574_	1.80212	1.01642	1.731	17.9387	3.24538	5.5582	11
ENSG00000163093_BBS5	0	0	0	8.96933	0	4.44656	11
ENSG00000122133_PAEP	0	0	0	6.97614	0	3.33492	11
ENSG00000257027_	0	1.01642	0	7.97273	1.08179	3.33492	11
ENSG00000169435_RASSF6	58.5689	38.6239	50.1991	107.632	129.815	108.941	12
ENSG00000228221_LINC00578	4.5053	3.04925	5.19301	16.9421	21.6358	17.7862	12
ENSG00000168916_ZNF608	67.5795	43.706	73.5676	232.206	282.348	235.668	12
ENSG00000232882_PHKA1P1	20.7244	14.2298	21.6375	46.8398	64.9075	46.6889	12
ENSG00000145536_ADAMTS16	2.70318	0	1.731	9.96592	15.1451	10.0048	12
ENSG00000198886_MT-ND4	24622.4	18548.6	21797.7	43262	54800.3	40242.5	12
ENSG00000227014_FKBP14-AS1	34.2403	27.4433	30.2926	63.7819	80.0526	58.9169	12
ENSG00000164749_HNF4G	223.463	235.809	233.685	436.507	554.959	444.656	12
ENSG00000143768_LEFTY2	0	0	0	5.97955	9.73613	6.66984	12
ENSG00000289877_	0	0	0	3.98637	6.49075	4.44656	12
ENSG00000163565_IFI16	11.7138	10.1642	9.52052	116.601	166.596	121.169	12
ENSG00000118402_ELOVL4	0	0	0	2.98978	4.32717	3.33492	12
ENSG00000091704_CPA1	0	0	0	2.98978	4.32717	3.33492	12
ENSG00000117586_TNFSF4	10.8127	14.2298	12.117	32.8875	41.1081	33.3492	12
ENSG00000237149_ZNF503-AS2	31.5371	37.6075	31.1581	70.758	85.4616	68.9217	12
ENSG00000241288_LINC02614	0.90106	0	0	4.98296	7.57254	5.5582	12
ENSG00000187210_GCNT1	4.5053	2.03284	0	26.908	40.0263	30.0143	12
ENSG00000057657_PRDM1	7.20848	1.01642	1.731	56.8057	96.2795	65.5868	12
ENSG00000119950_MXI1	491.078	456.372	441.406	849.096	1092.61	966.015	12
ENSG00000153294_ADGRF4	0	0	0	4.98296	8.65434	6.66984	12
ENSG00000196436_NPIPB15	5.40636	2.03284	3.46201	34.8807	58.4168	44.4656	12
ENSG00000172159_FRMD3	382.95	387.255	383.417	781.328	854.616	694.775	12
ENSG00000086205_FOLH1	0	0	0	12.9557	15.1451	10.0048	12
ENSG00000171564_FGB	1976.02	2157.85	1945.65	5486.24	6008.27	4788.94	12
ENSG00000118257_NRP2	0	1.01642	0	37.8705	46.5171	32.2376	12
ENSG00000113532_ST8SIA4	17.1201	17.2791	14.7135	39.8637	44.3535	33.3492	12
ENSG00000285094_LINC01488	0.90106	1.01642	0	9.96592	11.8997	7.78148	12
ENSG00000160593_JAML	9.0106	9.14776	8.65502	34.8807	40.0263	27.791	12
ENSG00000173262_SLC2A14	0	0	0	33.8841	42.1899	24.4561	12
ENSG00000140092_FBLN5	44.1519	41.6731	45.0061	93.6796	97.3613	82.2614	12
ENSG00000069482_GAL	0.90106	0	1.731	17.9387	19.4723	13.3397	12
ENSG00000255438_	0	0	0	32.8875	33.5356	23.3444	12
ENSG00000275410_HNF1B	0	0	3.46201	115.605	123.324	85.5963	12
ENSG00000122733_PHF24	0	0	0	19.9318	21.6358	15.563	12
ENSG00000131697_NPHP4	0	0	0	45.8432	49.7624	36.6841	12
ENSG00000165124_SVEP1	0.90106	1.01642	0.865502	6.97614	7.57254	5.5582	12
ENSG00000226363_HAGLROS	0	0	0	4.98296	5.40896	3.33492	12
ENSG00000125637_PSD4	207.244	224.628	212.913	483.347	509.524	405.749	12
ENSG00000256151_ADGRD1-AS1	0	2.03284	3.46201	33.8841	43.2717	32.2376	12
ENSG00000092969_TGFB2	36.0424	37.6075	41.5441	118.594	144.96	112.276	12
ENSG00000166401_SERPINB8	36.0424	34.5582	36.3511	125.571	151.451	117.834	12
ENSG00000137831_UACA	1093.89	1010.32	1123.42	2549.28	2961.95	2302.21	12
ENSG00000134343_ANO3	24.3286	21.3448	20.772	67.7682	77.889	63.3635	12
ENSG00000175147_TMEM51-AS1	3.60424	4.06567	2.5965	29.8978	34.6173	27.791	12
ENSG00000258667_HIF1A-AS3	131.555	138.233	120.305	286.022	328.865	265.682	12
ENSG00000122641_INHBA	362.226	331.352	286.481	873.014	1014.72	700.333	12
ENSG00000128683_GAD1	0.90106	0	0	11.9591	15.1451	7.78148	12
ENSG00000289009_	3.60424	2.03284	2.5965	11.9591	12.9815	8.89312	12
ENSG00000288837_	20.7244	15.2463	18.1755	45.8432	51.926	35.5725	12
ENSG00000151572_ANO4	46.8551	36.591	34.6201	131.55	160.105	114.499	12
ENSG00000227706_	4.5053	1.01642	0	19.9318	27.0448	17.7862	12
ENSG00000146904_EPHA1	76.5901	53.8701	62.3161	184.369	230.422	175.639	12
ENSG00000198520_ARMH1	3.60424	0	0	30.8943	42.1899	27.791	12
ENSG00000233901_LINC01503	3.60424	7.11492	4.32751	29.8978	38.9445	24.4561	12
ENSG00000275294_LINC02340	11.7138	12.197	10.386	28.9012	35.6991	25.5677	12
ENSG00000230149_	13.5159	15.2463	12.117	28.9012	33.5356	24.4561	12
ENSG00000250105_	0	0	0	16.9421	23.7994	13.3397	12
ENSG00000255649_LOC101928317	0	0	0	14.9489	21.6358	12.228	12
ENSG00000099869_IGF2-AS	0	0	0	23.9182	35.6991	20.0095	12
ENSG00000103313_MEFV	0	0	0	2.98978	4.32717	2.22328	12
ENSG00000052344_PRSS8	0	0	0	3.98637	6.49075	3.33492	12
ENSG00000075461_CACNG4	196.431	223.612	216.375	524.207	682.611	472.447	12
ENSG00000258757_	252.297	259.186	212.048	619.88	828.653	596.951	12
ENSG00000086548_CEACAM6	0	3.04925	0	117.598	179.577	110.052	12
ENSG00000164122_ASB5	0	0	0	4.98296	7.57254	4.44656	12
ENSG00000145826_LECT2	0.90106	0	0	18.9352	29.2084	17.7862	12
ENSG00000283689_	0	0	0	9.96592	14.0633	8.89312	12
ENSG00000064042_LIMCH1	1693.99	1516.5	1695.52	3407.35	4331.5	3195.96	12
ENSG00000261189_DSP-AS1	2.70318	6.09851	4.32751	14.9489	20.554	16.6746	12
ENSG00000233860_SHROOM3-AS1	83.7986	113.839	102.995	195.332	228.258	200.095	12
ENSG00000213928_IRF9	10.8127	20.3284	13.848	39.8637	49.7624	44.4656	12
ENSG00000184792_OSBP2	29.735	40.6567	30.2926	63.7819	78.9708	67.81	12
ENSG00000164342_TLR3	20.7244	31.5089	19.9065	50.8262	58.4168	44.4656	12
ENSG00000108244_KRT23	18.0212	29.4761	18.1755	53.816	63.8257	45.5772	12
ENSG00000227001_NBPF2P	0.90106	3.04925	1.731	6.97614	10.8179	6.66984	12
ENSG00000235888_LINC02940	0	4.06567	0.865502	10.9625	16.2269	11.1164	12
ENSG00000247081_BAALC-AS1	3.60424	8.13134	6.05851	13.9523	18.3905	14.4513	12
ENSG00000183688_RFLNB	14.417	23.3776	25.965	45.8432	67.0711	42.2423	12
ENSG00000144857_BOC	0	1.01642	2.5965	5.97955	10.8179	5.5582	12
ENSG00000004838_ZMYND10	9.0106	10.1642	12.9825	20.9284	29.2084	21.1212	12
ENSG00000230438_SERPINB9P1	3.60424	6.09851	8.65502	15.9455	25.963	16.6746	12
ENSG00000265664_	19.8233	13.2134	20.772	44.8466	77.889	54.4704	12
ENSG00000143797_MBOAT2	0	0	0	9.96592	21.6358	11.1164	12
ENSG00000130176_CNN1	0	0	0.865502	7.97273	17.3087	10.0048	12
ENSG00000203985_LDLRAD1	2.70318	0	0.865502	18.9352	36.7809	21.1212	12
ENSG00000212747_RTL8B	0	0	0	17.9387	33.5356	20.0095	12
ENSG00000168542_COL3A1	0	0	0	17.9387	33.5356	20.0095	12
ENSG00000163659_TIPARP	301.855	307.975	354.856	563.074	759.418	656.979	12
ENSG00000185532_PRKG1	3.60424	3.04925	5.19301	12.9557	20.554	15.563	12
ENSG00000103021_CCDC113	36.9434	38.6239	43.2751	85.7069	115.752	94.4894	12
ENSG00000277494_GPIHBP1	0	2.03284	2.5965	7.97273	17.3087	12.228	12
ENSG00000260269_	0	1.01642	0.865502	4.98296	8.65434	6.66984	12
ENSG00000186684_CYP27C1	0	2.03284	0	12.9557	29.2084	18.8979	12
ENSG00000228133_LOC105371485	0.90106	0	0.865502	8.96933	19.4723	13.3397	12
ENSG00000183943_PRKX	0	0	0	13.9523	27.0448	18.8979	12
ENSG00000288530_	0	0	0	22.9216	47.5988	31.1259	12
ENSG00000174628_IQCK	14.417	21.3448	25.0995	76.7376	95.1977	81.1497	12
ENSG00000109099_PMP22	43.2509	51.8373	67.5091	155.468	182.823	164.523	12
ENSG00000177096_PHETA2	0	0	2.5965	16.9421	24.8812	22.2328	12
ENSG00000184368_MAP7D2	0	0	1.731	16.9421	23.7994	20.0095	12
ENSG00000088386_SLC15A1	66.6784	96.5597	102.129	245.162	326.701	292.361	12
ENSG00000100036_SLC35E4	29.735	33.5418	37.2166	64.7785	78.9708	66.6984	12
ENSG00000286970_	2.70318	4.06567	6.92401	18.9352	23.7994	17.7862	12
ENSG00000245937_SLC12A2-DT	13.5159	11.1806	20.772	38.8671	55.1714	46.6889	12
ENSG00000136383_ALPK3	42.3498	37.6075	52.7956	84.7103	99.5249	85.5963	12
ENSG00000231194_FARP1-AS1	7.20848	13.2134	14.7135	27.9046	38.9445	30.0143	12
ENSG00000008277_ADAM22	8.10954	15.2463	16.4445	26.908	33.5356	28.9026	12
ENSG00000069399_BCL3	407.279	401.485	360.914	910.885	1029.87	1028.27	12
ENSG00000146674_IGFBP3	3883.57	3853.24	3634.24	8941.42	10132.1	10129.3	12
ENSG00000134107_BHLHE40	922.685	861.922	879.35	2734.65	3247.54	3153.72	12
ENSG00000285756_	0	0	0	18.9352	23.7994	23.3444	12
ENSG00000134013_LOXL2	3.60424	1.01642	1.731	67.7682	80.0526	80.0381	12
ENSG00000197249_SERPINA1	15007.1	14645.6	14061.8	35142.8	40229.7	41722.1	12
ENSG00000157557_ETS2	1304.73	1292.88	1232.47	4678	5384.08	5608.22	12
ENSG00000285417_	0	0	0	5.97955	7.57254	7.78148	12
ENSG00000123561_SERPINA7	0	0	0	11.9591	15.1451	15.563	12
ENSG00000288974_LOC105372564	0	1.01642	0	17.9387	22.7176	23.3444	12
ENSG00000126838_PZP	1.80212	4.06567	1.731	77.7342	99.5249	101.159	12
ENSG00000221923_ZNF880	0	0	0.865502	11.9591	15.1451	15.563	12
ENSG00000172123_SLFN12	0	0	1.731	40.8603	54.0896	52.2471	12
ENSG00000133985_TTC9	80.1943	83.3462	89.1467	195.332	230.422	222.328	12
ENSG00000122707_RECK	9.0106	15.2463	11.2515	69.7614	84.3798	82.2614	12
ENSG00000127990_SGCE	136.06	164.66	156.656	431.524	499.788	508.019	12
ENSG00000139793_MBNL2	346.908	330.336	330.622	712.563	834.062	851.516	12
ENSG00000235831_BHLHE40-AS1	109.028	94.5268	97.8017	341.831	418.654	425.758	12
ENSG00000228417_	27.0318	20.3284	20.772	97.666	125.488	124.504	12
ENSG00000197930_ERO1A	2468.9	2519.7	2301.37	5533.08	6788.25	6697.63	12
ENSG00000123496_IL13RA2	33.3392	30.4925	23.3685	227.223	308.311	305.701	12
ENSG00000114455_HHLA2	1.80212	2.03284	0	44.8466	61.6621	62.2518	12
ENSG00000129946_SHC2	18.9223	24.394	21.6375	245.162	329.947	326.822	12
ENSG00000147408_CSGALNACT1	10.8127	6.09851	9.52052	55.8091	76.8072	76.7032	12
ENSG00000138640_FAM13A	609.116	553.948	578.155	1103.23	1318.7	1273.94	12
ENSG00000187942_LDLRAD2	65.7774	55.903	57.9886	152.479	174.169	180.086	12
ENSG00000161642_ZNF385A	144.17	131.118	130.691	255.127	300.738	311.259	12
ENSG00000119138_KLF9	109.929	78.2642	78.7606	301.967	381.873	393.521	12
ENSG00000257302_FAHD2P1	17.1201	14.2298	12.9825	49.8296	61.6621	55.582	12
ENSG00000163191_S100A11	2122.9	2055.2	1945.65	4389.99	5066.03	4795.61	12
ENSG00000145687_SSBP2	38.7456	26.4269	32.0236	139.523	168.76	158.965	12
ENSG00000221869_CEBPD	1658.85	1540.89	1550.11	3650.52	4385.58	4159.76	12
ENSG00000198417_MT1F	0	0	0	6.97614	9.73613	8.89312	12
ENSG00000173334_TRIB1	1938.18	1924.08	2001.91	4249.47	5028.17	4700.01	12
ENSG00000198796_ALPK2	1.80212	1.01642	0.865502	14.9489	21.6358	17.7862	12
ENSG00000152128_TMEM163	1.80212	0	0.865502	37.8705	56.2532	45.5772	12
ENSG00000182492_BGN	0	0	0.865502	55.8091	84.3798	70.0333	12
ENSG00000111799_COL12A1	0	0	0.865502	31.8909	47.5988	40.019	12
ENSG00000197410_DCHS2	0	0	0	55.8091	83.298	67.81	12
ENSG00000104419_NDRG1	7594.13	7235.88	6785.53	17107.5	22356.3	20921.1	12
ENSG00000226963_	38.7456	38.6239	36.3511	89.6933	116.834	108.941	12
ENSG00000145623_OSMR	352.314	396.403	366.973	976.66	1174.83	1086.07	12
ENSG00000137767_SQOR	338.798	362.861	322.832	676.686	816.753	742.575	12
ENSG00000132718_SYT11	1.80212	4.06567	1.731	29.8978	41.1081	34.4608	12
ENSG00000131016_AKAP12	96.4134	92.494	88.2812	933.806	1217.02	1047.16	12
ENSG00000261416_CORO1A-AS1	0	0	0	3.98637	5.40896	4.44656	12
ENSG00000117122_MFAP2	54.0636	29.4761	55.3921	173.407	200.132	195.649	12
ENSG00000026652_AGPAT4	54.9646	36.591	51.0646	132.547	153.614	156.741	12
ENSG00000164463_CREBRF	110.83	86.3955	99.5327	193.339	216.358	214.546	12
ENSG00000139194_RBP5	18.9223	8.13134	16.4445	49.8296	65.9893	65.5868	12
ENSG00000178053_MLF1	73.8869	53.8701	72.7021	136.533	176.332	168.969	12
ENSG00000132122_SPATA6	26.1307	21.3448	19.9065	46.8398	54.0896	56.6936	12
ENSG00000151023_ENKUR	32.4381	22.3612	17.31	77.7342	94.1159	101.159	12
ENSG00000130304_SLC27A1	23.4276	15.2463	12.117	58.7989	74.6437	81.1497	12
ENSG00000213190_MLLT11	173.905	152.463	134.153	268.083	325.619	336.827	12
ENSG00000156966_B3GNT7	0.90106	1.01642	0.865502	66.7716	100.607	104.494	12
ENSG00000253563_NKX2-1-AS1	0	0	0	4.98296	7.57254	7.78148	12
ENSG00000283480_	133.357	133.151	120.305	259.114	315.883	320.152	12
ENSG00000278936_	0.90106	1.01642	0	9.96592	16.2269	16.6746	12
ENSG00000114698_PLSCR4	30.636	28.4597	27.6961	83.7137	124.406	113.387	12
ENSG00000182397_DNM1P46	0	0	0	2.98978	5.40896	4.44656	12
ENSG00000206028_	7.20848	5.08209	6.92401	16.9421	24.8812	22.2328	12
ENSG00000229261_LOC101928994	0.90106	0	0.865502	7.97273	12.9815	12.228	12
ENSG00000249174_	0.90106	0	0.865502	6.97614	11.8997	11.1164	12
ENSG00000107159_CA9	79.2933	66.0671	54.5266	187.359	273.693	253.454	12
ENSG00000134775_FHOD3	6.30742	2.03284	0.865502	27.9046	41.1081	36.6841	12
ENSG00000069424_KCNAB2	6.30742	3.04925	2.5965	16.9421	25.963	22.2328	12
ENSG00000250751_	4.5053	2.03284	3.46201	16.9421	24.8812	21.1212	12
ENSG00000179855_GIPC3	2.70318	0	1.731	12.9557	18.3905	15.563	12
ENSG00000214050_FBXO16	7.20848	5.08209	7.78951	18.9352	25.963	22.2328	12
ENSG00000117226_GBP3	109.028	83.3462	115.112	213.271	291.002	254.566	12
ENSG00000237773_LOC101927609	193.728	168.725	178.293	296.984	407.836	396.855	12
ENSG00000080561_MID2	1.80212	0	0	10.9625	19.4723	18.8979	12
ENSG00000157303_SUSD3	11.7138	10.1642	7.78951	22.9216	37.8627	35.5725	12
ENSG00000286403_	3.60424	2.03284	3.46201	10.9625	21.6358	20.0095	12
ENSG00000163530_DPPA2	82.8975	91.4776	82.2226	135.536	192.559	185.644	12
ENSG00000185345_PRKN	0	0	0	3.98637	8.65434	7.78148	12
ENSG00000168811_IL12A	32.4381	25.4104	35.4856	88.6967	133.06	137.843	12
ENSG00000162078_ZG16B	3.60424	3.04925	4.32751	31.8909	47.5988	53.3587	12
ENSG00000167612_ANKRD33	0	0	0	4.98296	7.57254	8.89312	12
ENSG00000260592_LOC124903659	0	0	0	13.9523	21.6358	23.3444	12
ENSG00000184381_PLA2G6	79.2933	78.2642	78.7606	151.482	200.132	210.1	12
ENSG00000168398_BDKRB2	0	1.01642	0	11.9591	23.7994	26.6794	12
ENSG00000260152_	0.90106	0	0	7.97273	16.2269	17.7862	12
ENSG00000234402_ELK2BP	0	0	0	2.98978	5.40896	5.5582	12
ENSG00000245067_IGFBP7-AS1	0	0	0	6.97614	12.9815	13.3397	12
ENSG00000229167_	0.90106	0	0	7.97273	15.1451	15.563	12
ENSG00000255328_	0	0	0	1.99318	4.32717	4.44656	12
ENSG00000054219_LY75	0	0	0	1.99318	4.32717	4.44656	12
ENSG00000251179_TMEM92-AS1	3.60424	4.06567	3.46201	8.96933	14.0633	14.4513	12
ENSG00000181856_SLC2A4	31.5371	37.6075	26.8305	66.7716	82.2162	80.0381	12
ENSG00000139890_REM2	0.90106	2.03284	0.865502	6.97614	9.73613	10.0048	12
ENSG00000119242_CCDC92	42.3498	59.9686	51.9301	118.594	144.96	143.402	12
ENSG00000236753_MKLN1-AS	50.4593	67.0836	57.9886	105.639	126.57	125.615	12
ENSG00000248254_	9.91166	19.3119	12.117	75.741	86.5434	96.7127	12
ENSG00000139679_LPAR6	13.5159	18.2955	13.848	55.8091	63.8257	72.2566	12
ENSG00000256001_LOC107984450	0	2.03284	0	10.9625	12.9815	15.563	12
ENSG00000142449_FBN3	0	2.03284	0	42.8534	56.2532	60.0286	12
ENSG00000104881_PPP1R13L	236.078	253.088	260.516	489.327	557.123	591.392	12
ENSG00000243055_GK-AS1	109.929	122.987	108.188	230.213	271.53	292.361	12
ENSG00000128016_ZFP36	826.272	873.103	832.613	1557.67	1734.11	1882.01	12
ENSG00000229644_NAMPTP1	860.512	967.63	888.87	1991.19	2234.98	2474.51	12
ENSG00000169856_ONECUT1	53.1625	79.2806	50.1991	227.223	269.366	237.891	12
ENSG00000139220_PPFIA2	11.7138	14.2298	6.92401	45.8432	54.0896	48.9122	12
ENSG00000135077_HAVCR2	4.5053	5.08209	1.731	18.9352	21.6358	21.1212	12
ENSG00000142459_EVI5L	39.6466	40.6567	25.965	93.6796	109.261	105.606	12
ENSG00000203650_LINC01285	5.40636	9.14776	0.865502	18.9352	27.0448	23.3444	12
ENSG00000243244_STON1	2.70318	5.08209	0.865502	10.9625	12.9815	13.3397	12
ENSG00000178127_NDUFV2	13.5159	16.2627	10.386	23.9182	28.1266	28.9026	12
ENSG00000231160_KLF3-AS1	96.4134	100.625	77.0296	151.482	207.704	192.314	12
ENSG00000250551_MIR583HG	17.1201	17.2791	9.52052	34.8807	46.5171	43.354	12
ENSG00000089327_FXYD5	192.827	192.103	131.556	503.279	660.975	589.169	12
ENSG00000116774_OLFML3	9.0106	12.197	6.05851	42.8534	57.335	52.2471	12
ENSG00000286670_	49.5583	53.8701	45.0061	89.6933	112.506	100.048	12
ENSG00000128482_RNF112	5.40636	7.11492	3.46201	21.925	29.2084	24.4561	12
ENSG00000104368_PLAT	4.5053	4.06567	0	14.9489	22.7176	17.7862	12
ENSG00000205277_MUC12	5.40636	5.08209	3.46201	11.9591	16.2269	13.3397	12
ENSG00000114541_FRMD4B	92.8091	90.4612	64.9126	191.346	263.957	212.323	12
ENSG00000129244_ATP1B2	6.30742	19.3119	13.848	25.9114	29.2084	31.1259	12
ENSG00000244560_	9.0106	28.4597	19.041	31.8909	41.1081	40.019	12
ENSG00000230461_PROX1-AS1	15.318	54.8866	22.503	62.7853	82.2162	71.145	12
ENSG00000174564_IL20RB	5.40636	16.2627	10.386	24.9148	30.2902	25.5677	12
ENSG00000227755_	7.20848	20.3284	12.9825	29.8978	32.4538	25.5677	12
ENSG00000282793_	0.90106	2.03284	0	3.98637	7.57254	6.66984	12
ENSG00000277247_	1.80212	7.11492	1.731	11.9591	19.4723	18.8979	12
ENSG00000197757_HOXC6	8.10954	20.3284	7.78951	34.8807	55.1714	53.3587	12
ENSG00000121895_TMEM156	15.318	29.4761	11.2515	52.8194	80.0526	74.4799	12
ENSG00000167614_TTYH1	0.90106	6.09851	0.865502	7.97273	17.3087	15.563	12
ENSG00000116014_KISS1R	3.60424	11.1806	2.5965	15.9455	24.8812	22.2328	12
ENSG00000169184_MN1	3.60424	10.1642	2.5965	14.9489	22.7176	21.1212	12
ENSG00000280594_BTG3-AS1	9.0106	37.6075	14.7135	50.8262	75.7254	70.0333	12
ENSG00000198088_NUP62CL	13.5159	24.394	7.78951	28.9012	35.6991	33.3492	12
ENSG00000136895_GARNL3	10.8127	19.3119	4.32751	21.925	34.6173	26.6794	12
ENSG00000198221_AFDN-DT	36.0424	24.394	14.7135	52.8194	54.0896	73.3682	12
ENSG00000203441_LINC00449	5.40636	3.04925	0	8.96933	8.65434	14.4513	12
ENSG00000137868_STRA6	5.40636	2.03284	0	8.96933	8.65434	12.228	12
ENSG00000280649_	63.0742	36.591	31.1581	93.6796	90.8705	120.057	12
ENSG00000104953_TLE6	23.4276	11.1806	11.2515	38.8671	35.6991	51.1354	12
ENSG00000197013_ZNF429	21.6254	5.08209	6.92401	33.8841	35.6991	51.1354	12
ENSG00000261971_MMP25-AS1	54.9646	46.7552	39.8131	112.615	124.406	123.392	12
ENSG00000131471_AOC3	28.8339	25.4104	23.3685	54.8125	60.5804	61.1402	12
ENSG00000005471_ABCB4	38.7456	30.4925	23.3685	93.6796	99.5249	101.159	12
ENSG00000224063_CALCRL-AS1	184.717	148.397	132.422	299.974	339.683	323.487	12
ENSG00000103023_PRSS54	6.30742	1.01642	2.5965	17.9387	20.554	21.1212	12
ENSG00000165030_NFIL3	639.752	473.651	507.184	1146.08	1119.65	1211.69	12
ENSG00000165511_ZNF22-AS1	42.3498	27.4433	18.1755	61.7887	58.4168	65.5868	12
ENSG00000118298_CA14	26.1307	14.2298	6.92401	53.816	44.3535	53.3587	12
ENSG00000007314_SCN4A	7.20848	2.03284	1.731	15.9455	15.1451	17.7862	12
ENSG00000105290_APLP1	5.40636	2.03284	0	11.9591	10.8179	14.4513	12
ENSG00000197540_GZMM	11.7138	6.09851	2.5965	26.908	21.6358	30.0143	12
ENSG00000248932_COPB2-DT	13.5159	4.06567	6.05851	18.9352	21.6358	25.5677	12
ENSG00000255760_LINC02422	9.91166	2.03284	6.92401	18.9352	20.554	23.3444	12
ENSG00000168079_SCARA5	49.5583	28.4597	38.9476	88.6967	84.3798	101.159	12
ENSG00000143333_RGS16	35.1413	22.3612	25.0995	55.8091	50.8442	63.3635	12
ENSG00000233930_KRTAP5-AS1	14.417	5.08209	8.65502	28.9012	29.2084	38.9074	12
ENSG00000250067_YJEFN3	51.3604	28.4597	39.8131	75.741	76.8072	92.2661	12
ENSG00000267385_	4.5053	2.03284	0	8.96933	11.8997	12.228	12
ENSG00000167693_NXN	5.40636	1.01642	0.865502	11.9591	15.1451	16.6746	12
ENSG00000275557_	22.5265	14.2298	15.579	37.8705	53.0078	60.0286	12
ENSG00000110375_UPK2	38.7456	25.4104	21.6375	51.8228	74.6437	80.0381	12
ENSG00000203721_LINC00862	24.3286	9.14776	10.386	23.9182	38.9445	35.5725	12
ENSG00000206140_TMEM191C	8.10954	1.01642	3.46201	9.96592	15.1451	14.4513	12
ENSG00000065618_COL17A1	13.5159	3.04925	8.65502	25.9114	34.6173	30.0143	12
ENSG00000138623_SEMA7A	28.8339	15.2463	17.31	51.8228	56.2532	52.2471	12
ENSG00000033122_LRRC7	34.2403	20.3284	25.0995	54.8125	58.4168	54.4704	12
ENSG00000204709_LINC01556	28.8339	5.08209	8.65502	40.8603	57.335	47.8005	12
ENSG00000198932_GPRASP1	9.91166	1.01642	5.19301	13.9523	16.2269	15.563	12
ENSG00000087085_ACHE	0	1.01642	0	4.98296	17.3087	17.7862	13
ENSG00000258320_LOC100128674	0	0	0	0.996592	4.32717	4.44656	13
ENSG00000248290_TNXA	0	0	0	2.98978	12.9815	12.228	13
ENSG00000265666_RARA-AS1	33.3392	32.5254	29.4271	45.8432	80.0526	78.9264	13
ENSG00000198797_BRINP2	0	0	0	4.98296	14.0633	14.4513	13
ENSG00000259828_	0	0	0	3.98637	10.8179	11.1164	13
ENSG00000254602_MIR130AHG	0.90106	0	0	7.97273	25.963	25.5677	13
ENSG00000260996_	0	0	0	1.99318	6.49075	6.66984	13
ENSG00000140057_AK7	7.20848	4.06567	4.32751	15.9455	35.6991	36.6841	13
ENSG00000227234_SPANXB1	0.90106	0	0	1.99318	7.57254	6.66984	13
ENSG00000162594_IL23R	2.70318	0	0.865502	3.98637	14.0633	12.228	13
ENSG00000278981_	0	0	0	2.98978	14.0633	12.228	13
ENSG00000256072_	0	0	0	2.98978	11.8997	10.0048	13
ENSG00000125538_IL1B	0.90106	0	0	3.98637	12.9815	11.1164	13
ENSG00000198729_PPP1R14C	0	0	0	2.98978	9.73613	7.78148	13
ENSG00000163430_FSTL1	1.80212	0	2.5965	6.97614	22.7176	21.1212	13
ENSG00000122574_WIPF3	3.60424	2.03284	6.92401	11.9591	27.0448	25.5677	13
ENSG00000261065_	1.80212	0	1.731	3.98637	9.73613	8.89312	13
ENSG00000249746_	79.2933	76.2313	77.0296	171.414	263.957	221.216	13
ENSG00000272418_	0	0	0	1.99318	4.32717	3.33492	13
ENSG00000249437_NAIP	0	0	0	1.99318	4.32717	3.33492	13
ENSG00000226101_LINC02097	0	0	0	3.98637	8.65434	6.66984	13
ENSG00000138772_ANXA3	13.5159	11.1806	8.65502	51.8228	99.5249	76.7032	13
ENSG00000095370_SH2D3C	0	0	0	5.97955	15.1451	11.1164	13
ENSG00000235865_GSN-AS1	5.40636	5.08209	7.78951	28.9012	59.4986	48.9122	13
ENSG00000169548_ZNF280A	0	0	0	3.98637	9.73613	7.78148	13
ENSG00000100918_REC8	12.6148	17.2791	13.848	25.9114	44.3535	38.9074	13
ENSG00000101405_OXT	0	1.01642	0	2.98978	7.57254	5.5582	13
ENSG00000166147_FBN1	14.417	20.3284	16.4445	32.8875	51.926	43.354	13
ENSG00000230666_CEACAM22P	0	0	1.731	3.98637	10.8179	7.78148	13
ENSG00000196420_S100A5	0	1.01642	2.5965	6.97614	14.0633	12.228	13
ENSG00000123405_NFE2	0	2.03284	2.5965	9.96592	24.8812	22.2328	13
ENSG00000213115_LOC729141	0	0	0	1.99318	5.40896	6.66984	13
ENSG00000007216_SLC13A2	0	0	0	1.99318	5.40896	6.66984	13
ENSG00000138639_ARHGAP24	1.80212	3.04925	1.731	8.96933	21.6358	23.3444	13
ENSG00000166592_RRAD	0	3.04925	0	6.97614	17.3087	22.2328	13
ENSG00000223911_	5.40636	6.09851	3.46201	5.97955	19.4723	22.2328	13
ENSG00000231689_LINC01090	0	0	0	0.996592	6.49075	6.66984	13
ENSG00000243316_GUCY2GP	0	0	0	0.996592	6.49075	7.78148	13
ENSG00000017427_IGF1	0.90106	2.03284	0	2.98978	8.65434	8.89312	13
ENSG00000103316_CRYM	17.1201	20.3284	8.65502	24.9148	56.2532	47.8005	13
ENSG00000251409_	1.80212	2.03284	0	4.98296	10.8179	11.1164	13
ENSG00000019549_SNAI2	2.70318	2.03284	0.865502	4.98296	10.8179	10.0048	13
ENSG00000183929_DUSP5P1	4.5053	4.06567	1.731	8.96933	18.3905	16.6746	13
ENSG00000249167_SEMA6A-AS2	0	4.06567	0.865502	2.98978	14.0633	12.228	13
ENSG00000289077_	0.90106	1.01642	0.865502	0.996592	8.65434	8.89312	13
ENSG00000290006_	0	0	0	0	5.40896	5.5582	13
ENSG00000143786_CNIH3	13.5159	17.2791	14.7135	16.9421	78.9708	67.81	13
ENSG00000278920_	0	0	0	0	7.57254	6.66984	13
ENSG00000234460_	12.6148	6.09851	19.041	26.908	41.1081	43.354	13
ENSG00000230426_LINC01036	6.30742	5.08209	15.579	20.9284	33.5356	32.2376	13
ENSG00000076944_STXBP2	33.3392	26.4269	52.7956	66.7716	109.261	101.159	13
ENSG00000254898_	23.4276	26.4269	27.6961	38.8671	59.4986	62.2518	13
ENSG00000165591_FAAH2	0.90106	3.04925	6.05851	11.9591	27.0448	28.9026	13
ENSG00000139160_ETFBKMT	22.5265	30.4925	40.6786	47.8364	80.0526	81.1497	13
ENSG00000158955_WNT9B	0.90106	0	1.731	3.98637	8.65434	12.228	13
ENSG00000267257_	0	0	0.865502	2.98978	6.49075	8.89312	13
ENSG00000170965_PLAC1	1.80212	2.03284	8.65502	10.9625	25.963	33.3492	13
ENSG00000273472_	9.91166	7.11492	16.4445	19.9318	44.3535	57.8053	13
ENSG00000279453_	23.4276	17.2791	27.6961	34.8807	53.0078	64.4751	13
ENSG00000253569_VENTXP5	0.90106	0	1.731	3.98637	8.65434	10.0048	13
ENSG00000279592_	35.1413	17.2791	18.1755	31.8909	49.7624	64.4751	13
ENSG00000163888_CAMK2N2	8.10954	2.03284	6.92401	5.97955	21.6358	27.791	13
ENSG00000149527_PLCH2	4.5053	0	2.5965	4.98296	21.6358	27.791	13
ENSG00000175946_KLHL38	5.40636	1.01642	3.46201	8.96933	22.7176	24.4561	13
ENSG00000102984_ZNF821	60.371	33.5418	52.7956	73.7478	112.506	123.392	13
ENSG00000164114_MAP9	1.80212	0	0	4.98296	11.8997	18.8979	13
ENSG00000042062_RIPOR3	0	0	0	2.98978	7.57254	11.1164	13
ENSG00000273240_	0	0	0	0.996592	4.32717	6.66984	13
ENSG00000172476_RAB40A	0	0	0	1.99318	7.57254	11.1164	13
ENSG00000109758_HGFAC	0	1.01642	0	2.98978	10.8179	15.563	13
ENSG00000239713_APOBEC3G	1.80212	3.04925	1.731	6.97614	19.4723	24.4561	13
ENSG00000286447_LOC124909397	0	0	0	0.996592	4.32717	5.5582	13
ENSG00000168676_KCTD19	0	0	0	0.996592	5.40896	8.89312	13
ENSG00000169783_LINGO1	0	0	0	0.996592	4.32717	7.78148	13
ENSG00000236714_LINC01844	0	0	0	0.996592	3.24538	5.5582	13
ENSG00000198960_ARMCX6	3.60424	6.09851	5.19301	11.9591	21.6358	33.3492	13
ENSG00000137691_CFAP300	0	1.01642	0	1.99318	5.40896	10.0048	13
ENSG00000005001_PRSS22	0	0	0	0.996592	5.40896	12.228	13
ENSG00000149922_TBX6	14.417	15.2463	19.041	17.9387	35.6991	56.6936	13
ENSG00000055732_MCOLN3	0	0	0	0	5.40896	10.0048	13
ENSG00000142621_FHAD1	0	2.03284	0.865502	0.996592	9.73613	15.563	13
ENSG00000255471_PRSS23-AS1	9.0106	13.2134	0.865502	12.9557	29.2084	20.0095	13
ENSG00000277738_	0.90106	6.09851	0	3.98637	20.554	11.1164	13
ENSG00000223612_	4.5053	1.01642	1.731	4.98296	14.0633	10.0048	13
ENSG00000152578_GRIA4	1.80212	0	0	2.98978	9.73613	5.5582	13
ENSG00000163536_SERPINI1	15.318	16.2627	13.848	25.9114	46.5171	38.9074	13
ENSG00000129682_FGF13	13.5159	9.14776	8.65502	19.9318	36.7809	31.1259	13
ENSG00000260918_	0.90106	0	0	3.98637	9.73613	6.66984	13
ENSG00000158764_ITLN2	0	0	0	1.99318	8.65434	5.5582	13
ENSG00000244040_IL12A-AS1	8.10954	5.08209	6.05851	16.9421	49.7624	33.3492	13
ENSG00000164099_PRSS12	1.80212	0	1.731	6.97614	22.7176	16.6746	13
ENSG00000267131_LOC101927855	4.5053	1.01642	1.731	2.98978	20.554	14.4513	13
ENSG00000128656_CHN1	22.5265	20.3284	16.4445	21.925	59.4986	50.0238	13
ENSG00000272265_	0	0	0	0.996592	7.57254	5.5582	13
ENSG00000253837_LOXL2-AS1	0	0	0	0.996592	7.57254	4.44656	13
ENSG00000147481_SNTG1	0	0	0	0.996592	9.73613	5.5582	13
ENSG00000082684_SEMA5B	0	0	0	0.996592	11.8997	5.5582	13
ENSG00000259275_	0	0	0	0.996592	6.49075	3.33492	13
ENSG00000262869_	0	0	0	1.99318	14.0633	6.66984	13
ENSG00000259511_UBE2Q2L	1.80212	0	0.865502	0.996592	12.9815	6.66984	13
ENSG00000168490_PHYHIP	0.90106	0	0.865502	0.996592	11.8997	6.66984	13
ENSG00000225258_	0	0	0	0	8.65434	4.44656	13
ENSG00000258945_	0	0	0	0.996592	1.08179	7.78148	14
ENSG00000125531_FNDC11	0	0	0	0.996592	1.08179	7.78148	14
ENSG00000179776_CDH5	0	0	0	2.98978	2.16358	17.7862	14
ENSG00000163295_ALPI	0.90106	4.06567	1.731	11.9591	8.65434	54.4704	14
ENSG00000220267_ACTBP8	0	1.01642	0	3.98637	1.08179	16.6746	14
ENSG00000205076_LGALS7	0	1.01642	1.731	1.99318	3.24538	21.1212	14
ENSG00000267745_	0	0	0	0	1.08179	10.0048	14
ENSG00000186197_EDARADD	0	0	0	0	0	13.3397	14
ENSG00000251155_SEPTIN14P4	0	0	0	0.996592	0	10.0048	14
ENSG00000236255_	6.30742	18.2955	5.19301	17.9387	14.0633	41.1307	14
ENSG00000214872_SMTNL1	0	7.11492	1.731	8.96933	9.73613	25.5677	14
ENSG00000170356_OR2A20P	8.10954	15.2463	5.19301	14.9489	18.3905	41.1307	14
ENSG00000232888_RPS11P5	2.70318	0	0	0.996592	5.40896	17.7862	14
ENSG00000175874_CREG2	0	0	0	4.98296	7.57254	28.9026	14
ENSG00000232068_	0	0	0	1.99318	3.24538	15.563	14
ENSG00000115850_LCT	0	0	0	0.996592	3.24538	14.4513	14
ENSG00000139567_ACVRL1	1.80212	0	0	2.98978	4.32717	18.8979	14
ENSG00000287559_	54.9646	37.6075	39.8131	46.8398	83.298	135.62	14
ENSG00000278630_LINC02335	2.70318	0	0	2.98978	6.49075	13.3397	14
ENSG00000228960_OR2A9P	5.40636	4.06567	4.32751	7.97273	11.8997	21.1212	14
ENSG00000124731_TREM1	1.80212	1.01642	0.865502	4.98296	9.73613	22.2328	14
ENSG00000225950_NTF4	0	0	0	1.99318	5.40896	11.1164	14
ENSG00000249846_LINC02021	1.80212	0	0.865502	2.98978	5.40896	13.3397	14
ENSG00000174697_LEP	0	0	0	0.996592	2.16358	6.66984	14
ENSG00000164393_ADGRF2	0	0	0	1.99318	5.40896	14.4513	14
ENSG00000144355_DLX1	0.90106	4.06567	5.19301	5.97955	7.57254	24.4561	14
ENSG00000091536_MYO15A	0.90106	2.03284	3.46201	4.98296	7.57254	17.7862	14
ENSG00000148908_RGS10	1.80212	1.01642	6.05851	6.97614	7.57254	18.8979	14
ENSG00000055118_KCNH2	0	0	4.32751	7.97273	6.49075	26.6794	14
ENSG00000196668_LINC00173	0	0	5.19301	6.97614	6.49075	23.3444	14
ENSG00000225285_LINC01770	0	1.01642	2.5965	4.98296	5.40896	16.6746	14
ENSG00000118160_SLC8A2	0	0	1.731	2.98978	3.24538	13.3397	14
ENSG00000159753_CARMIL2	19.8233	20.3284	34.6201	38.8671	40.0263	98.9359	14
ENSG00000105519_CAPS	33.3392	29.4761	48.4681	76.7376	56.2532	118.945	14
ENSG00000188760_TMEM198	61.2721	72.1657	135.884	180.383	131.979	304.589	14
ENSG00000279141_LINC01451	0.90106	0	1.731	3.98637	5.40896	12.228	14
ENSG00000189325_BNIP5	31.5371	23.3776	45.8716	65.7751	68.1529	133.397	14
ENSG00000153832_FBXO36	18.0212	14.2298	20.772	31.8909	32.4538	54.4704	14
ENSG00000131969_ABHD12B	3.60424	1.01642	7.78951	9.96592	10.8179	21.1212	14
ENSG00000273117_INSIG1-DT	17.1201	12.197	22.503	29.8978	29.2084	47.8005	14
ENSG00000070669_ASNS	11.7138	20.3284	20.772	23.9182	35.6991	50.0238	14
ENSG00000160161_CILP2	0	0	6.05851	6.97614	11.8997	21.1212	14
ENSG00000273419_	0	0	1.731	2.98978	6.49075	11.1164	14
ENSG00000267709_LOC101928844	0	0	0.865502	2.98978	6.49075	11.1164	14
ENSG00000059804_SLC2A3	0	0	3.46201	8.96933	17.3087	34.4608	14
ENSG00000259203_LOC101928499	0	2.03284	0.865502	8.96933	12.9815	26.6794	14
ENSG00000214145_LINC00887	0	3.04925	0.865502	14.9489	21.6358	42.2423	14
ENSG00000279283_	3.60424	6.09851	6.05851	20.9284	25.963	47.8005	14
ENSG00000109339_MAPK10	0	0	0	1.99318	3.24538	6.66984	14
ENSG00000160471_COX6B2	0.90106	2.03284	0.865502	5.97955	8.65434	20.0095	14
ENSG00000259652_	4.5053	7.11492	6.05851	10.9625	12.9815	22.2328	14
ENSG00000269420_PLA2G4C-AS1	5.40636	9.14776	4.32751	18.9352	21.6358	40.019	14
ENSG00000257096_	4.5053	1.01642	5.19301	18.9352	20.554	41.1307	14
ENSG00000204967_PCDHA4	0.90106	0	1.731	7.97273	7.57254	16.6746	14
ENSG00000141682_PMAIP1	139.664	118.921	160.983	432.521	441.371	764.808	14
ENSG00000242028_HYPK	10.8127	9.14776	18.1755	41.8569	43.2717	71.145	14
ENSG00000170390_DCLK2	0	0	1.731	4.98296	5.40896	11.1164	14
ENSG00000224729_PCOLCE-AS1	0	1.01642	0.865502	10.9625	12.9815	24.4561	14
ENSG00000243649_CFB	6.30742	7.11492	10.386	30.8943	34.6173	61.1402	14
ENSG00000251321_PCAT4	0	0	0	15.9455	22.7176	36.6841	14
ENSG00000132185_FCRLA	0	0	0.865502	12.9557	17.3087	31.1259	14
ENSG00000175879_HOXD8	0	0	0	3.98637	5.40896	10.0048	14
ENSG00000184867_ARMCX2	0	0	0	11.9591	16.2269	30.0143	14
ENSG00000042980_ADAM28	0	0	0	15.9455	19.4723	35.5725	14
ENSG00000137101_CD72	0	0	0	5.97955	7.57254	13.3397	14
ENSG00000197142_ACSL5	118.039	105.707	106.457	203.305	228.258	326.822	14
ENSG00000163958_ZDHHC19	0.90106	0	0	4.98296	7.57254	13.3397	14
ENSG00000137462_TLR2	1.80212	0	0	8.96933	15.1451	25.5677	14
ENSG00000121552_CSTA	67.5795	56.9194	65.7781	116.601	146.042	212.323	14
ENSG00000151743_AMN1	34.2403	19.3119	26.8305	87.7001	117.915	178.974	14
ENSG00000158292_GPR153	20.7244	16.2627	28.5616	60.7921	86.5434	133.397	14
ENSG00000173406_DAB1	2.70318	2.03284	5.19301	18.9352	31.372	50.0238	14
ENSG00000172985_SH3RF3	0	1.01642	2.5965	8.96933	14.0633	22.2328	14
ENSG00000134955_SLC37A2	0	0	0	12.9557	20.554	33.3492	14
ENSG00000289368_	0	0	0	1.99318	3.24538	5.5582	14
ENSG00000267547_	0	0	0	1.99318	3.24538	5.5582	14
ENSG00000197385_ZNF860	0	0	0	1.99318	3.24538	5.5582	14
ENSG00000174945_AMZ1	9.91166	10.1642	10.386	20.9284	29.2084	40.019	14
ENSG00000284059_MIR5572	0	0	0	2.98978	5.40896	8.89312	14
ENSG00000198756_COLGALT2	0	0	0	2.98978	5.40896	8.89312	14
ENSG00000115232_ITGA4	0	0	0	5.97955	1.08179	5.5582	14
ENSG00000019505_SYT13	0	0	0	8.96933	1.08179	8.89312	14
ENSG00000237846_	2.70318	1.01642	1.731	12.9557	3.24538	12.228	14
ENSG00000068831_RASGRP2	1.80212	0	0	13.9523	2.16358	14.4513	14
ENSG00000239799_ITIH4-AS1	1.80212	3.04925	2.5965	12.9557	3.24538	13.3397	14
ENSG00000286016_	0	0	0	4.98296	0	5.5582	14
ENSG00000260711_	0	0	0	4.98296	0	5.5582	14
ENSG00000182885_ADGRG3	0	0	0	5.97955	0	5.5582	14
ENSG00000169436_COL22A1	0	0	0	5.97955	0	5.5582	14
ENSG00000283071_LBHD2	0.90106	0	0	16.9421	0	14.4513	14
ENSG00000237798_	0	0	1.731	9.96592	0	8.89312	14
ENSG00000136541_ERMN	10.8127	3.04925	6.05851	23.9182	8.65434	22.2328	14
ENSG00000168405_CMAHP	5.40636	1.01642	1.731	14.9489	4.32717	13.3397	14
ENSG00000121797_CCRL2	9.91166	3.04925	1.731	25.9114	8.65434	24.4561	14
ENSG00000151577_DRD3	9.91166	12.197	6.92401	30.8943	9.73613	35.5725	14
ENSG00000250579_ADAMTS16-DT	0	2.03284	0	7.97273	1.08179	10.0048	14
ENSG00000160408_ST6GALNAC6	6.30742	8.13134	3.46201	23.9182	4.32717	33.3492	14
ENSG00000251196_	0	0	0	7.97273	1.08179	11.1164	14
ENSG00000230387_LINC03125	0.90106	0	0	7.97273	1.08179	10.0048	14
ENSG00000273987_	3.60424	1.01642	0	10.9625	2.16358	13.3397	14
ENSG00000152582_SPEF2	22.5265	16.2627	12.117	41.8569	22.7176	52.2471	14
ENSG00000241697_TMEFF1	4.5053	1.01642	0.865502	11.9591	1.08179	16.6746	14
ENSG00000081041_CXCL2	23.4276	16.2627	13.848	198.322	120.079	246.784	14
ENSG00000266709_MGC12916	7.20848	2.03284	3.46201	46.8398	27.0448	58.9169	14
ENSG00000136378_ADAMTS7	7.20848	4.06567	6.05851	36.8739	22.7176	44.4656	14
ENSG00000153993_SEMA3D	7.20848	3.04925	6.92401	43.85	28.1266	52.2471	14
ENSG00000288765_	0	0	0	11.9591	6.49075	14.4513	14
ENSG00000136352_NKX2-1	0	0	0	24.9148	12.9815	30.0143	14
ENSG00000076716_GPC4	0	0	0	16.9421	8.65434	20.0095	14
ENSG00000092096_SLC22A17	1.80212	2.03284	0.865502	55.8091	30.2902	64.4751	14
ENSG00000158769_F11R	358.622	335.418	332.353	823.185	577.677	912.656	14
ENSG00000229656_ITGB1-DT	3.60424	3.04925	2.5965	15.9455	9.73613	18.8979	14
ENSG00000143921_ABCG8	2.70318	3.04925	0	37.8705	22.7176	44.4656	14
ENSG00000105639_JAK3	24.3286	28.4597	19.041	161.448	100.607	186.755	14
ENSG00000109906_ZBTB16	0	0	0	22.9216	12.9815	26.6794	14
ENSG00000146049_KAAG1	0	0	0	16.9421	9.73613	20.0095	14
ENSG00000178538_CA8	0	0	0	28.9012	16.2269	34.4608	14
ENSG00000120889_TNFRSF10B	414.487	389.288	396.4	1050.41	763.745	1176.11	14
ENSG00000141524_TMC6	119.841	102.658	111.65	632.836	421.899	733.682	14
ENSG00000130487_KLHDC7B	5.40636	3.04925	1.731	38.8671	22.7176	44.4656	14
ENSG00000125746_EML2	462.244	411.649	415.441	1178.97	862.188	1293.95	14
ENSG00000102401_ARMCX3	7.20848	5.08209	11.2515	189.352	121.161	211.212	14
ENSG00000158270_COLEC12	0	0	0	38.8671	23.7994	43.354	14
ENSG00000134873_CLDN10	0	0	0	6.97614	4.32717	7.78148	14
ENSG00000147324_MFHAS1	341.502	356.763	371.3	793.287	617.703	864.856	14
ENSG00000111110_PPM1H	5.40636	4.06567	6.05851	210.281	140.633	261.235	14
ENSG00000159167_STC1	0	0	0	7.97273	5.40896	10.0048	14
ENSG00000168785_TSPAN5	0	0	0	23.9182	16.2269	31.1259	14
ENSG00000144152_FBLN7	0	0	0	28.9012	18.3905	36.6841	14
ENSG00000234384_LINC01049	0	0	0	6.97614	4.32717	8.89312	14
ENSG00000237550_RPL9P8	61.2721	78.2642	60.5851	685.655	447.862	823.725	14
ENSG00000151834_GABRA2	12.6148	13.2134	8.65502	108.629	70.3165	132.285	14
ENSG00000173213_TUBB8B	0	0	0	46.8398	29.2084	56.6936	14
ENSG00000185559_DLK1	0	0	0	60.7921	38.9445	73.3682	14
ENSG00000205866_FAM99A	0	0	0	9.96592	6.49075	12.228	14
ENSG00000146232_NFKBIE	142.367	134.167	145.404	436.507	274.775	466.889	14
ENSG00000101605_MYOM1	12.6148	13.2134	15.579	80.7239	44.3535	85.5963	14
ENSG00000105514_RAB3D	10.8127	12.197	15.579	108.629	58.4168	118.945	14
ENSG00000121753_ADGRB2	1.80212	2.03284	2.5965	19.9318	10.8179	22.2328	14
ENSG00000286214_COPG2IT1	0	0	0	13.9523	5.40896	15.563	14
ENSG00000100321_SYNGR1	12.6148	11.1806	12.9825	67.7682	34.6173	76.7032	14
ENSG00000176490_DIRAS1	26.1307	37.6075	27.6961	124.574	72.4801	138.955	14
ENSG00000160233_LRRC3	43.2509	52.8537	52.7956	150.485	96.2795	161.188	14
ENSG00000225792_SNX10-AS1	9.0106	12.197	13.848	48.833	30.2902	58.9169	14
ENSG00000083782_EPYC	8.10954	11.1806	12.9825	43.85	27.0448	50.0238	14
ENSG00000124224_PPP4R1L	31.5371	37.6075	32.8891	135.536	91.9523	168.969	14
ENSG00000232810_TNF	0	0	0	5.97955	3.24538	7.78148	14
ENSG00000175785_PRIMA1	0	0	0	37.8705	20.554	50.0238	14
ENSG00000126262_FFAR2	0	2.03284	0.865502	37.8705	20.554	46.6889	14
ENSG00000246465_LOC124903670	0	0	0	7.97273	4.32717	10.0048	14
ENSG00000172432_GTPBP2	576.678	609.851	570.366	1280.62	986.594	1456.25	14
ENSG00000215483_LINC00598	6.30742	7.11492	6.92401	32.8875	18.3905	40.019	14
ENSG00000280401_	0	0	0	6.97614	3.24538	8.89312	14
ENSG00000278039_	0	0	0	4.98296	2.16358	6.66984	14
ENSG00000010310_GIPR	41.4487	32.5254	45.0061	244.165	136.306	301.254	14
ENSG00000133247_KMT5C	294.647	303.909	254.457	634.829	467.334	762.585	14
ENSG00000151240_DIP2C	34.2403	33.5418	25.965	84.7103	62.7439	111.164	14
ENSG00000125629_INSIG2	162.191	133.151	90.8777	479.361	315.883	645.863	14
ENSG00000225953_SATB2-AS1	25.2297	21.3448	12.9825	70.758	48.6806	92.2661	14
ENSG00000224960_PPP4R3C	7.20848	7.11492	4.32751	21.925	14.0633	24.4561	14
ENSG00000254119_LINC02842	2.70318	2.03284	0.865502	8.96933	5.40896	10.0048	14
ENSG00000186998_EMID1	33.3392	20.3284	6.92401	95.6728	58.4168	114.499	14
ENSG00000025708_TYMP	116.237	134.167	74.4331	366.746	287.757	432.428	14
ENSG00000153976_HS3ST3A1	2.70318	5.08209	0	24.9148	16.2269	32.2376	14
ENSG00000124587_PEX6	9.91166	4.06567	1.731	61.7887	19.4723	76.7032	14
ENSG00000171385_KCND3	3.60424	1.01642	0	14.9489	6.49075	18.8979	14
ENSG00000253103_LINC01609	1.80212	0	0	6.97614	2.16358	7.78148	14
ENSG00000125965_GDF5	0.90106	0	0	4.98296	2.16358	5.5582	14
ENSG00000213889_PPM1N	25.2297	12.197	17.31	75.741	37.8627	76.7032	14
ENSG00000109667_SLC2A9	1.80212	0	0	5.97955	3.24538	8.89312	14
ENSG00000185585_OLFML2A	7.20848	4.06567	5.19301	16.9421	9.73613	22.2328	14
ENSG00000158321_AUTS2	3.60424	0	1.731	10.9625	5.40896	15.563	14
ENSG00000165046_LETM2	7.20848	1.01642	4.32751	16.9421	9.73613	20.0095	14
ENSG00000204613_TRIM10	29.735	22.3612	19.041	61.7887	44.3535	66.6984	14
ENSG00000167123_CERCAM	99.1166	72.1657	69.2401	244.165	165.514	266.794	14
ENSG00000178662_CSRNP3	13.5159	4.06567	7.78951	45.8432	28.1266	50.0238	14
ENSG00000175329_ISX	34.2403	21.3448	19.9065	66.7716	42.1899	73.3682	14
ENSG00000131094_C1QL1	10.8127	4.06567	2.5965	24.9148	15.1451	27.791	14
ENSG00000157601_MX1	14.417	8.13134	12.117	36.8739	27.0448	36.6841	14
ENSG00000188738_FSIP2	19.8233	12.197	16.4445	48.833	33.5356	47.8005	14
ENSG00000162746_FCRLB	4.5053	2.03284	2.5965	12.9557	7.57254	12.228	14
ENSG00000182586_LINC00334	68.4805	63.0179	51.9301	133.543	102.77	132.285	14
ENSG00000233396_LINC01719	8.10954	6.09851	2.5965	33.8841	22.7176	34.4608	14
ENSG00000236204_LINC01376	4.5053	3.04925	0.865502	18.9352	11.8997	20.0095	14
ENSG00000238260_	4.5053	2.03284	0	11.9591	6.49075	11.1164	14
ENSG00000230074_	24.3286	18.2955	15.579	44.8466	28.1266	44.4656	14
ENSG00000144837_PLA1A	26.1307	11.1806	32.0236	59.7955	41.1081	56.6936	14
ENSG00000147894_C9orf72	16.2191	3.04925	15.579	30.8943	18.3905	33.3492	14
ENSG00000160183_TMPRSS3	9.91166	4.06567	1.731	15.9455	6.49075	36.6841	14
ENSG00000170379_TCAF2	3.60424	1.01642	0	7.97273	3.24538	16.6746	14
ENSG00000288993_	2.70318	0	2.5965	8.96933	3.24538	16.6746	14
ENSG00000183454_GRIN2A	0	0	0	3.98637	0	7.78148	14
ENSG00000169876_MUC17	0	0	0.865502	5.97955	2.16358	13.3397	14
ENSG00000162267_ITIH3	2.70318	0	4.32751	20.9284	7.57254	47.8005	14
ENSG00000260765_CES1P2	15.318	17.2791	15.579	31.8909	20.554	55.582	14
ENSG00000261120_	0.90106	0	0	7.97273	2.16358	17.7862	14
ENSG00000273272_	0	0	0	2.98978	1.08179	6.66984	14
ENSG00000167552_TUBA1A	6.30742	10.1642	1.731	20.9284	5.40896	40.019	14
ENSG00000223875_NBEAP3	4.5053	4.06567	0	14.9489	2.16358	33.3492	14
ENSG00000289445_	0	4.06567	0	9.96592	3.24538	20.0095	14
ENSG00000135205_CCDC146	10.8127	12.197	6.92401	21.925	14.0633	38.9074	14
ENSG00000261183_SPINT1-AS1	9.91166	13.2134	7.78951	18.9352	16.2269	42.2423	14
ENSG00000205865_FAM99B	0	0	0	7.97273	4.32717	22.2328	14
ENSG00000213366_GSTM2	20.7244	19.3119	17.31	43.85	33.5356	83.373	14
ENSG00000167588_GPD1	109.028	97.5761	84.8192	168.424	128.733	293.473	14
ENSG00000162772_ATF3	106.325	85.3791	98.6672	221.243	216.358	595.839	14
ENSG00000133636_NTS	0	0	0	1.99318	2.16358	8.89312	14
ENSG00000225938_S1PR1-DT	0.90106	0	0	2.98978	2.16358	11.1164	14
ENSG00000114737_CISH	6.30742	5.08209	5.19301	13.9523	10.8179	36.6841	14
ENSG00000176566_DCAF4L2	0.90106	0	0	2.98978	2.16358	13.3397	14
ENSG00000138650_PCDH10	0	0	0	1.99318	1.08179	7.78148	14
ENSG00000173535_TNFRSF10C	0	0	0	8.96933	4.32717	31.1259	14
ENSG00000161103_POM121L15P	0	0	0	1.99318	1.08179	6.66984	14
ENSG00000205869_KRTAP5-1	18.0212	9.14776	4.32751	25.9114	27.0448	56.6936	14
ENSG00000251138_LINC02882	1.80212	1.01642	0	3.98637	4.32717	10.0048	14
ENSG00000181634_TNFSF15	1.80212	0	0	3.98637	4.32717	8.89312	14
ENSG00000116035_VAX2	0	0	0	1.99318	2.16358	6.66984	14
ENSG00000145284_SCD5	0	0	0	6.97614	8.65434	23.3444	14
ENSG00000275993_SIK1B	234.276	195.152	217.241	368.739	434.88	800.381	14
ENSG00000077063_CTTNBP2	0.90106	0	0	2.98978	3.24538	10.0048	14
ENSG00000143369_ECM1	22.5265	10.1642	15.579	44.8466	49.7624	94.4894	14
ENSG00000143217_NECTIN4	4.5053	3.04925	2.5965	7.97273	9.73613	18.8979	14
ENSG00000168672_LRATD2	19.8233	16.2627	13.848	31.8909	34.6173	57.8053	14
ENSG00000187837_H1-2	362.226	330.336	305.522	595.962	643.666	1074.96	14
ENSG00000184545_DUSP8	252.297	239.875	244.937	430.528	481.397	789.264	14
ENSG00000189334_S100A14	17.1201	25.4104	13.848	73.7478	69.2347	161.188	14
ENSG00000152661_GJA1	0	2.03284	0	20.9284	19.4723	52.2471	14
ENSG00000182379_NXPH4	26.1307	25.4104	29.4271	64.7785	59.4986	124.504	14
ENSG00000237423_LINC01522	0	0	0	1.99318	2.16358	5.5582	14
ENSG00000229851_ARSD-AS1	0	0	0	2.98978	3.24538	8.89312	14
ENSG00000163121_NEURL3	18.0212	4.06567	13.848	94.6762	76.8072	192.314	14
ENSG00000051108_HERPUD1	707.332	583.424	642.202	1421.14	1192.13	2397.81	14
ENSG00000145626_UGT3A1	0	0	0	11.9591	10.8179	27.791	14
ENSG00000178947_SMIM10L2A	0	0	0	4.98296	4.32717	11.1164	14
ENSG00000127585_FBXL16	92.8091	85.3791	94.3397	176.397	170.923	294.585	14
ENSG00000109819_PPARGC1A	6.30742	7.11492	10.386	27.9046	21.6358	44.4656	14
ENSG00000254064_PIWIL2-DT	0.90106	1.01642	1.731	10.9625	8.65434	18.8979	14
ENSG00000172482_AGXT	2.70318	2.03284	6.05851	23.9182	19.4723	47.8005	14
ENSG00000132517_SLC52A1	6.30742	4.06567	9.52052	29.8978	21.6358	51.1354	14
ENSG00000262456_	201.837	181.939	190.41	390.664	313.72	554.708	14
ENSG00000170006_TMEM154	0.90106	0	0	11.9591	7.57254	21.1212	14
ENSG00000105419_MEIS3	6.30742	7.11492	4.32751	61.7887	37.8627	104.494	14
ENSG00000179292_TMEM151A	93.7102	80.297	81.3571	297.981	204.459	468	14
ENSG00000215910_C1orf167	196.431	203.284	200.796	495.306	379.709	680.324	14
ENSG00000139269_INHBE	79.2933	96.5597	63.1816	2112.77	1368.47	3541.68	14
ENSG00000148344_PTGES	4.5053	4.06567	0.865502	64.7785	43.2717	110.052	14
ENSG00000085662_AKR1B1	3947.54	3971.14	3696.56	8216.9	6796.9	11393.2	14
ENSG00000105327_BBC3	191.025	205.316	182.621	539.156	417.572	795.934	14
ENSG00000165905_LARGE2	3.60424	5.08209	6.05851	53.816	35.6991	92.2661	14
ENSG00000277702_	7.20848	6.09851	7.78951	33.8841	24.8812	55.582	14
ENSG00000131910_NR0B2	3.60424	6.09851	9.52052	59.7955	36.7809	92.2661	14
ENSG00000088881_EBF4	1.80212	3.04925	5.19301	45.8432	28.1266	68.9217	14
ENSG00000170961_HAS2	0	0	0	35.8773	18.3905	58.9169	14
ENSG00000136546_SCN7A	0	0	0	3.98637	2.16358	6.66984	14
ENSG00000137193_PIM1	753.286	741.985	681.15	1385.26	1355.49	2086.55	14
ENSG00000178828_RNF186	0.90106	1.01642	0	10.9625	10.8179	22.2328	14
ENSG00000160746_ANO10	374.841	405.551	338.411	869.028	810.262	1375.1	14
ENSG00000175197_DDIT3	247.791	268.334	219.837	621.873	593.904	1028.27	14
ENSG00000178573_MAF	1.80212	5.08209	4.32751	69.7614	65.9893	147.848	14
ENSG00000235434_RNF186-AS1	0	0	0	6.97614	6.49075	14.4513	14
ENSG00000133454_MYO18B	0	2.03284	0	30.8943	31.372	67.81	14
ENSG00000105464_GRIN2D	19.8233	15.2463	12.9825	45.8432	42.1899	82.2614	14
ENSG00000181690_PLAG1	33.3392	23.3776	24.234	69.7614	67.0711	117.834	14
ENSG00000135124_P2RX4	700.123	634.245	640.471	1222.82	1126.15	1794.19	14
ENSG00000179094_PER1	220.76	187.021	182.621	650.774	604.722	1100.52	14
ENSG00000115363_EVA1A	4.5053	3.04925	0.865502	14.9489	11.8997	26.6794	14
ENSG00000198435_NRARP	14.417	17.2791	7.78951	51.8228	46.5171	87.8196	14
ENSG00000234745_HLA-B	113.534	127.052	92.6087	326.882	292.084	518.024	14
ENSG00000163131_CTSS	131.555	149.413	112.515	289.012	244.485	437.986	14
ENSG00000197565_COL4A6	9.91166	5.08209	3.46201	58.7989	43.2717	101.159	14
ENSG00000272114_	89.2049	92.494	77.0296	241.175	204.459	377.958	14
ENSG00000185624_P4HB	12503.1	12306.8	11894.6	24391.6	21328.6	35148.9	14
ENSG00000284633_	0	0	0	11.9591	8.65434	22.2328	14
ENSG00000070444_MNT	802.844	764.346	797.992	1579.6	1383.61	2245.51	14
ENSG00000280241_	0	0	0	7.97273	6.49075	16.6746	14
ENSG00000106089_STX1A	55.8657	62.0015	60.5851	154.472	130.897	245.672	14
ENSG00000164142_FHIP1A	0	2.03284	0.865502	25.9114	20.554	50.0238	14
ENSG00000168374_ARF4	3123.97	2926.27	2672.67	8035.52	6940.78	13646.5	14
ENSG00000135114_OASL	66.6784	63.0179	51.9301	210.281	169.841	354.613	14
ENSG00000112761_CCN6	0.90106	4.06567	0.865502	10.9625	6.49075	20.0095	14
ENSG00000141506_PIK3R5	1.80212	4.06567	0	11.9591	8.65434	26.6794	14
ENSG00000163814_CDCP1	2.70318	9.14776	0.865502	34.8807	25.963	74.4799	14
ENSG00000251350_LINC02475	1.80212	3.04925	2.5965	82.7171	47.5988	183.421	14
ENSG00000119514_GALNT12	0	0	0	4.98296	3.24538	12.228	14
ENSG00000275989_SPACA7BP	0	0	0	2.98978	2.16358	7.78148	14
ENSG00000120251_GRIA2	0	0	0	5.97955	4.32717	15.563	14
ENSG00000180861_LINC01559	1.80212	2.03284	1.731	16.9421	12.9815	38.9074	14
ENSG00000162383_SLC1A7	31.5371	33.5418	31.1581	56.8057	49.7624	94.4894	14
ENSG00000258818_RNASE4	4.5053	3.04925	0.865502	16.9421	9.73613	33.3492	14
ENSG00000134802_SLC43A3	12.6148	15.2463	13.848	43.85	28.1266	73.3682	14
ENSG00000146070_PLA2G7	0	1.01642	0	12.9557	6.49075	24.4561	14
ENSG00000287200_LOC124902947	21.6254	27.4433	12.9825	257.121	126.57	500.238	14
ENSG00000163661_PTX3	0	0	0	3.98637	2.16358	7.78148	14
ENSG00000262831_	3389.79	3289.13	3178.99	6405.1	4987.06	9760.2	14
ENSG00000223802_CERS1	11.7138	2.03284	6.92401	17.9387	15.1451	30.0143	14
ENSG00000267924_	4.5053	1.01642	0.865502	10.9625	6.49075	21.1212	14
ENSG00000189410_SH2D5	25.2297	15.2463	16.4445	46.8398	34.6173	74.4799	14
ENSG00000254338_MAFA-AS1	3.60424	1.01642	1.731	8.96933	6.49075	17.7862	14
ENSG00000205930_C21orf62-AS1	5.40636	2.03284	2.5965	10.9625	8.65434	20.0095	14
ENSG00000189409_MMP23B	1.80212	0	0.865502	3.98637	3.24538	11.1164	14
ENSG00000128965_CHAC1	170.3	126.036	167.907	278.049	204.459	451.326	14
ENSG00000188290_HES4	36.9434	17.2791	33.7546	103.646	75.7254	213.435	14
ENSG00000263847_	5.40636	1.01642	5.19301	9.96592	8.65434	20.0095	14
ENSG00000137474_MYO7A	14.417	7.11492	15.579	26.908	23.7994	48.9122	14
ENSG00000289757_	56.7668	34.5582	39.8131	95.6728	90.8705	130.062	14
ENSG00000140511_HAPLN3	2.70318	0	0	7.97273	6.49075	12.228	14
ENSG00000153012_LGI2	6.30742	0	0.865502	18.9352	15.1451	32.2376	14
ENSG00000171431_KRT20	20.7244	8.13134	11.2515	55.8091	41.1081	84.4846	14
ENSG00000269959_SPACA6-AS1	0.90106	0	0	3.98637	3.24538	6.66984	14
ENSG00000183506_PI4KAP2	200.035	161.61	173.966	340.834	307.229	444.656	14
ENSG00000176049_JAKMIP2	1.80212	0	1.731	8.96933	6.49075	12.228	14
ENSG00000181085_MAPK15	38.7456	26.4269	28.5616	75.741	59.4986	93.3777	14
ENSG00000124253_PCK1	91.007	59.9686	77.8951	174.404	130.897	207.877	14
ENSG00000233822_H2BC15	23.4276	14.2298	22.503	38.8671	33.5356	54.4704	14
ENSG00000101187_SLCO4A1	8.10954	2.03284	6.92401	22.9216	16.2269	34.4608	14
ENSG00000185519_FAM131C	10.8127	2.03284	7.78951	31.8909	28.1266	50.0238	14
ENSG00000114446_IFT57	63.0742	39.6403	52.7956	119.591	111.425	170.081	14
ENSG00000163393_SLC22A15	15.318	6.09851	12.9825	34.8807	29.2084	47.8005	14
ENSG00000142303_ADAMTS10	28.8339	15.2463	25.965	54.8125	51.926	74.4799	14
ENSG00000114854_TNNC1	7.20848	0	8.65502	21.925	5.40896	26.6794	14
ENSG00000142173_COL6A2	7.20848	0	6.92401	23.9182	9.73613	32.2376	14
ENSG00000122176_FMOD	11.7138	4.06567	10.386	24.9148	11.8997	33.3492	14
ENSG00000165548_TMEM63C	0	0	2.5965	9.96592	2.16358	14.4513	14
ENSG00000215270_TOMM40P2	13.5159	9.14776	19.041	30.8943	19.4723	41.1307	14
ENSG00000124602_UNC5CL	21.6254	11.1806	28.5616	54.8125	27.0448	66.6984	14
ENSG00000131196_NFATC1	0	0	0	5.97955	2.16358	7.78148	14
ENSG00000285103_EMICERI	0	0	0	8.96933	3.24538	11.1164	14
ENSG00000225760_LINC00431	0	1.01642	0	13.9523	5.40896	17.7862	14
ENSG00000145358_DDIT4L	0	1.01642	0	8.96933	3.24538	12.228	14
ENSG00000128617_OPN1SW	16.2191	19.3119	20.772	85.7069	35.6991	107.829	14
ENSG00000112619_PRPH2	0	0	0	4.98296	1.08179	6.66984	14
ENSG00000154654_NCAM2	0	0	0	10.9625	3.24538	15.563	14
ENSG00000232934_	11.7138	13.2134	14.7135	36.8739	21.6358	40.019	14
ENSG00000166741_NNMT	9.0106	10.1642	11.2515	24.9148	14.0633	27.791	14
ENSG00000114113_RBP2	0	0	0.865502	16.9421	4.32717	20.0095	14
ENSG00000253445_	0	0	0	4.98296	1.08179	5.5582	14
ENSG00000266437_MIR4746	0	0	0	3.98637	1.08179	4.44656	14
ENSG00000242539_	0	0	0	24.9148	7.57254	26.6794	14
ENSG00000237338_FTCD-AS1	0.90106	0	2.5965	9.96592	5.40896	13.3397	14
ENSG00000139636_LMBR1L	118.94	112.822	151.463	374.718	257.467	453.549	14
ENSG00000140254_DUOXA1	0	1.01642	4.32751	14.9489	7.57254	17.7862	14
ENSG00000239620_PRR20G	0	0	3.46201	15.9455	6.49075	18.8979	14
ENSG00000101298_SNPH	2.70318	3.04925	6.05851	18.9352	10.8179	21.1212	14
ENSG00000124839_RAB17	19.8233	20.3284	24.234	53.816	35.6991	60.0286	14
ENSG00000251322_SHANK3	178.41	132.134	199.065	374.718	228.258	421.312	14
ENSG00000223956_LINC01767	0.90106	0	1.731	9.96592	3.24538	11.1164	14
ENSG00000272668_LOC107985216	7.20848	11.1806	13.848	25.9114	16.2269	38.9074	14
ENSG00000092068_SLC7A8	0	1.01642	1.731	8.96933	3.24538	12.228	14
ENSG00000170425_ADORA2B	30.636	42.6895	46.7371	85.7069	56.2532	103.383	14
ENSG00000163993_S100P	2816.71	2844.95	3133.12	6686.13	4566.24	9400.03	14
ENSG00000163083_INHBB	0.90106	0	0.865502	13.9523	6.49075	23.3444	14
ENSG00000163285_GABRG1	0	0	0	4.98296	2.16358	8.89312	14
ENSG00000130303_BST2	0.90106	0	1.731	16.9421	6.49075	30.0143	14
ENSG00000169347_GP2	0	0	0	4.98296	1.08179	8.89312	14
ENSG00000109705_NKX3-2	0	0	0	13.9523	4.32717	26.6794	14
ENSG00000271947_	0	0	0	4.98296	1.08179	7.78148	14
ENSG00000248690_HAS2-AS1	0	0	0	3.98637	1.08179	6.66984	14
ENSG00000170954_ZNF415	0	0	0	3.98637	1.08179	6.66984	14
ENSG00000245105_A2M-AS1	7.20848	9.14776	14.7135	56.8057	23.7994	86.7079	14
ENSG00000188897_LOC400499	12.6148	9.14776	6.92401	37.8705	19.4723	52.2471	14
ENSG00000156574_NODAL	0.90106	0	0	5.97955	2.16358	8.89312	14
ENSG00000290102_	0.90106	0	0	4.98296	2.16358	8.89312	14
ENSG00000171124_FUT3	1.80212	0	0	16.9421	5.40896	28.9026	14
ENSG00000205710_C17orf107	274.823	173.807	238.878	824.181	504.115	1137.21	14
ENSG00000245532_NEAT1	2299.5	1829.55	1929.2	4269.4	3009.55	5591.55	14
ENSG00000125657_TNFSF9	55.8657	32.5254	57.1231	212.274	129.815	325.71	14
ENSG00000108556_CHRNE	379.346	304.925	349.663	810.229	587.413	1120.53	14
ENSG00000167701_GPT	197.332	166.692	199.065	427.538	319.129	625.853	14
ENSG00000182575_NXPH3	0	0	0.865502	7.97273	3.24538	12.228	14
ENSG00000185133_INPP5J	26.1307	25.4104	36.3511	119.591	70.3165	165.634	14
ENSG00000112511_PHF1	226.166	239.875	205.124	505.272	346.173	663.649	14
ENSG00000105523_FAM83E	22.5265	22.3612	22.503	80.7239	49.7624	112.276	14
ENSG00000152154_TMEM178A	0	0	0	19.9318	8.65434	30.0143	14
ENSG00000213085_CFAP45	10.8127	8.13134	11.2515	40.8603	42.1899	35.5725	15
ENSG00000056998_GYG2	0	0	0	81.7205	80.0526	63.3635	15
ENSG00000123407_HOXC12	0	1.01642	0.865502	42.8534	43.2717	34.4608	15
ENSG00000101986_ABCD1	120.742	114.855	135.884	290.008	280.184	240.114	15
ENSG00000075275_CELSR1	269.417	264.269	302.926	696.618	681.529	590.281	15
ENSG00000198947_DMD	100.018	96.5597	110.784	324.889	325.619	266.794	15
ENSG00000198959_TGM2	1811.13	1777.71	1895.45	4512.57	4481.86	3850.72	15
ENSG00000240694_PNMA2	459.54	409.616	398.131	973.67	968.204	874.861	15
ENSG00000101115_SALL4	19.8233	15.2463	15.579	75.741	72.4801	62.2518	15
ENSG00000272068_BCAN-AS1	0.90106	0	0	15.9455	16.2269	12.228	15
ENSG00000047662_FAM184B	21.6254	19.3119	17.31	58.7989	55.1714	48.9122	15
ENSG00000129654_FOXJ1	0	1.01642	0	23.9182	21.6358	16.6746	15
ENSG00000134323_MYCN	0	0	0	116.601	109.261	90.0428	15
ENSG00000272674_PCDHB16	4.5053	4.06567	3.46201	44.8466	42.1899	34.4608	15
ENSG00000113389_NPR3	110.83	110.79	105.591	539.156	477.07	421.312	15
ENSG00000136960_ENPP2	48.6572	46.7552	38.0821	309.94	300.738	222.328	15
ENSG00000090539_CHRD	10.8127	10.1642	5.19301	99.6592	94.1159	67.81	15
ENSG00000171016_PYGO1	0	1.01642	0	32.8875	29.2084	21.1212	15
ENSG00000172031_EPHX4	0	0	0	6.97614	6.49075	4.44656	15
ENSG00000226306_NPY6R	7.20848	3.04925	4.32751	73.7478	65.9893	51.1354	15
ENSG00000225972_MTND1P23	0.90106	0	1.731	93.6796	82.2162	64.4751	15
ENSG00000171033_PKIA	0	0	0	66.7716	58.4168	45.5772	15
ENSG00000232265_LINC02805	0	0	0	4.98296	4.32717	3.33492	15
ENSG00000116991_SIPA1L2	23.4276	21.3448	30.2926	157.461	150.369	106.717	15
ENSG00000105479_ODAD1	6.30742	6.09851	7.78951	29.8978	27.0448	20.0095	15
ENSG00000164616_FBXL21P	1.80212	0	0.865502	83.7137	83.298	51.1354	15
ENSG00000101846_STS	0	0	0	16.9421	16.2269	10.0048	15
ENSG00000053747_LAMA3	258.604	290.695	300.329	918.858	914.114	671.43	15
ENSG00000083720_OXCT1	12.6148	24.394	19.041	60.7921	64.9075	51.1354	15
ENSG00000239887_C1orf226	32.4381	40.6567	39.8131	102.649	102.77	85.5963	15
ENSG00000136859_ANGPTL2	7.20848	21.3448	13.848	86.7035	87.6252	66.6984	15
ENSG00000184985_SORCS2	3.60424	6.09851	6.92401	24.9148	25.963	17.7862	15
ENSG00000187908_DMBT1	3.60424	8.13134	7.78951	35.8773	34.6173	24.4561	15
ENSG00000198929_NOS1AP	5.40636	3.04925	4.32751	33.8841	40.0263	35.5725	15
ENSG00000203685_STUM	4.5053	0	2.5965	56.8057	71.3983	60.0286	15
ENSG00000196862_RGPD4	22.5265	20.3284	19.9065	43.85	47.5988	45.5772	15
ENSG00000112299_VNN1	2157.14	2345.89	2039.99	6260.59	7098.72	6480.86	15
ENSG00000047457_CP	9525.1	9244.32	8828.12	44664.3	51361.3	46991.2	15
ENSG00000234456_MAGI2-AS3	2.70318	4.06567	1.731	102.649	121.161	102.271	15
ENSG00000163755_HPS3	2431.06	2306.25	2360.22	8742.1	10296.5	9052.08	15
ENSG00000183807_FAM162B	0	0	0	16.9421	20.554	16.6746	15
[truncated: 1,538 more rows]
